# Supplementary material for: Transcriptional profiling of Hutchinson-Gilford progeria patients identifies primary target pathways of progerin
Source: Nucleus. 2026 Jan 5;17(1):2611484. doi: 10.1080/19491034.2025.2611484 (PMC12773485; doi:10.1080/19491034.2025.2611484)
Supplement: Supplemental Tables.xlsx [file KNCL_A_2611484_SM4986.xlsx]

## Sheet: Table S1
pathway	pval	padj	log2err	ES	NES	size	leadingEdge genes
HALLMARK_MTORC1_SIGNALING	8.20508e-09	2.7128e-07	0.74774	0.495088	2.08007	191	SLC2A1, TES, PLOD2, MLLT11, RIT1, GCLC, ACTR2, HSPA5, P4HA1, GAPDH, PIK3R3, LGMN, PFKL, PGK1, TPI1, LDHA, GPI, SLC1A4, SLC7A5, PDK1, BCAT1, HK2, TFRC, SYTL2, IMMT, SLC6A6, STARD4, RDH11, ACTR3, PSMC4, PSMA3, ELOVL6, AK4, HSP90B1, M6PR, G6PD, CTH, ENO1, PGM1, ACLY, CORO1A, POLR3G, SERP1, CANX, CCT6A, PPA1, FADS2, HMBS, SDF2L1, MTHFD2L, RAB1A, SLC7A11, PSMD13, CALR, USO1, ME1, STIP1, PNO1, SERPINH1…
HALLMARK_EPITHELIAL_MESENCHYMAL_TRANSITION	1.08512e-08	2.7128e-07	0.74774	0.483259	2.04661	197	EDIL3, COL11A1, COL4A2, COL4A1, INHBA, FBN2, FOXC2, PLOD2, CALD1, ABI3BP, MEST, ACTA2, MYL9, IGFBP2, FERMT2, FUCA1, TAGLN, TNFAIP3, MFAP5, PRRX1, BMP1, SCG2, NID2, NOTCH2, LOXL2, RGS4, FLNA, VCAM1, FSTL3, COL7A1, RHOB, CDH6, PLOD1, NTM, POSTN, TPM2, ITGB3, ITGAV, PFN2, COL5A3, SNTB1, ITGA5, BDNF, VEGFC, ENO2, LOXL1, CAP2, VCAN, COL5A2, LUM, TPM4, SERPINE1, GPC1, TPM1, MGP, MATN3, OXTR, VEGFA, WNT…
HALLMARK_NOTCH_SIGNALING	0.00561727	0.0156035	0.407018	0.586773	1.84203	31	JAG1, NOTCH3, FZD7, NOTCH2, DTX4, NOTCH1, HEYL, WNT5A, ARRB1, LFNG, PSENEN, RBX1, SAP30
HALLMARK_MYC_TARGETS_V2	0.00123227	0.00513444	0.45506	0.517382	1.78744	57	SLC29A2, FARSA, HK2, DDX18, BYSL, SRM, RABEPK, PPRC1, HSPD1, TCOF1, IMP4, SLC19A1, SORD, GNL3, PA2G4, PES1, RRP9, NOP56, AIMP2, SUPV3L1, MYBBP1A, TBRG4, DCTPP1, PPAN, PRMT3, NOLC1, EXOSC5, CDK4, WDR43, RCL1, NDUFAF4, GRWD1, NOC4L, TFB2M, MRTO4, HSPE1, IPO4, NOP16, MPHOSPH10, DUSP2
HALLMARK_APICAL_JUNCTION	3.45065e-05	0.000575109	0.557332	0.432323	1.78343	167	ACTG2, CDH8, DLG1, MYL9, ICAM5, MYH9, NRXN2, SPEG, VCL, CTNND1, PCDH1, ACTN1, NEXN, ITGA3, BMP1, VASP, CDH3, NECTIN2, ZYX, VCAM1, TRO, SHROOM2, CDH6, ICAM1, ACTN4, PIK3R3, ITGA9, PARVA, CDH1, VCAN, LAMB3, ITGA10, CDH15, RRAS, CAP1, JUP, SORBS3, ADAM9, GNAI1, SLC30A3, AKT3, YWHAH, INPPL1, ACTB, CD274, ACTG1, CTNNA1, PFN1, PLCG1, GTF2F1, FBN1, MSN, ARPC2, TRAF1
HALLMARK_PI3K_AKT_MTOR_SIGNALING	0.000485369	0.00303356	0.498493	0.47038	1.76183	93	PLCB1, SLC2A1, TIAM1, RIT1, ACTR2, PIK3R3, PLA2G12A, PDK1, GRK2, NGF, ACTR3, HSP90B1, RPTOR, GRB2, PFN1, RPS6KA1, UBE2N, PRKAA2, CAMK4, AKT1, PRKAR2A, PLCG1, ARF1, MYD88, ARHGDIA, MAPK10, MAPK8, CALR, RAF1, CFL1, PIN1, PPP1CA, PITX2
HALLMARK_GLYCOLYSIS	5.12183e-05	0.000640228	0.557332	0.424201	1.75302	172	PLOD2, SDC2, DPYSL4, HOMER1, LHX9, NDUFV3, GCLC, B3GALT6, CHPF, CACNA1H, PLOD1, HSPA5, P4HA1, AGRN, PFKP, EXT1, PGK1, TPI1, LDHA, ENO2, PGAM1, VCAN, SLC16A3, HK2, B4GALT7, XYLT2, FKBP4, PDK3, CHST1, UGP2, GYS1, PYGB, GPC1, MDH2, PSMC4, ARPP19, ADORA2B, AK4, G6PD, CTH, ENO1, ME2, IER3, GALE, ISG20, VEGFA, P4HA2, KIF2A, MIF, MPI, MERTK, B4GALT4, BPNT1, B3GAT3, ME1, GMPPA, STC2, AKR1A1, GPC4, MET, P…
HALLMARK_MYOGENESIS	0.000125339	0.00125339	0.518848	0.418242	1.72471	159	ITGA7, IGFBP7, COL4A2, LDB3, ABLIM1, MYH11, KCNH1, SYNGR2, MYH9, PICK1, SPEG, DMD, TAGLN, PDLIM7, GNAO1, RIT1, HBEGF, CACNA1H, TPM2, SORBS1, MYH3, TEAD4, TPD52L1, AGRN, LSP1, KLF5, CDH13, CNN3, NOTCH1, ERBB3, GJA5, SORBS3, DES, DMPK, EFS, ACHE, TNNC1, MYOM1, ATP6AP1
HALLMARK_UNFOLDED_PROTEIN_RESPONSE	0.00156974	0.0056062	0.45506	0.432786	1.66484	109	ALDH18A1, HSPA5, ATF6, FKBP14, HYOU1, SPCS3, SLC1A4, SLC7A5, YIF1A, EXOC2, KIF5B, HSP90B1, TUBB2A, EDC4, SRPRA, VEGFA, SERP1, ATF3, NFYA, PREB, CCL2, CALR, STC2, BANF1, ARFGAP1, DNAJB9, XBP1, EDEM1, KDELR3, RRP9, NOP56, DDX10, EIF4EBP1, ATP6V0D1, PDIA6, FUS, MTHFD2, SHC1, EXOSC4, EIF4A2, NHP2, SLC30A5, EIF4G1, DNAJC3, SSR1, NOLC1, EXOSC5, ERO1A, DKC1, CHAC1, PARN, LSM4, EIF2S1
HALLMARK_HEDGEHOG_SIGNALING	0.0317017	0.0660452	0.321776	0.531724	1.65413	30	L1CAM, MYH9, CDK6, OPHN1, SCG2, RTN1, CDK5R1, GLI1, ACHE, HEY2, VEGFA
HALLMARK_WNT_BETA_CATENIN_SIGNALING	0.02023	0.0439783	0.352488	0.496132	1.62883	39	JAG1, CCND2, CTNNB1, LEF1, NOTCH1, TP53, HDAC2, CSNK1E, GNAI1, NCOR2, HEY2
HALLMARK_HYPOXIA	0.000686117	0.00381176	0.477271	0.389109	1.6254	182	SLC2A1, TES, NEDD4L, SDC2, DPYSL4, MYH9, TNFAIP3, LXN, B3GALT6, PKP1, MAP3K1, HSPA5, AKAP12, ERRFI1, P4HA1, GAPDH, PFKP, PFKL, EXT1, PGK1, TPI1, NOCT, LDHA, GPI, XPNPEP1, ENO2, PDK1, HK2, CAVIN1, SLC6A6, PDK3, UGP2, GYS1, SERPINE1, GPC1, ADORA2B, AK4, FOSL2, ATP7A, ENO1, IER3, PGM1, ISG20, VEGFA, P4HA2, CA12, MIF, CCN2, ATF3, KIF5A, KLF7, ILVBL, BTG1, STC2, GPC4, PYGM, TPST2, ZNF292, SAP30, PIM1,…
HALLMARK_MYC_TARGETS_V1	0.000353902	0.00252787	0.498493	0.383753	1.62456	195	PGK1, CTPS1, LDHA, PSMD8, HDDC2, HSP90AB1, NDUFAB1, CCT2, HDAC2, SMARCC1, PSMC4, PRDX4, DDX18, PSMB2, CCT3, SRM, GLO1, SSB, CANX, TCP1, EIF3J, PWP1, TXNL4A, PSMA6, TOMM70, ODC1, CYC1, STARD7, CCT7, COX5A, SF3A1, DDX21, HSPD1, SNRPB2, PSMD14, TRIM28, PSMA4, GNL3, RPS2, CCT4, PA2G4, RRP9, NCBP1, NOP56, AIMP2, LSM2, PSMD7, NME1, PSMA7, ILF2, PSMC6, RNPS1, SSBP1, SF3B3, YWHAE, C1QBP, GOT2, ACP1, RAN,…
HALLMARK_OXIDATIVE_PHOSPHORYLATION	0.000307382	0.00252787	0.498493	0.383734	1.6225	198	SLC25A4, NDUFA4, ATP5F1C, HCCS, ACO2, UQCRC2, LDHA, GPI, PDHB, ATP6V1E1, NDUFAB1, VDAC2, IMMT, TIMM8B, SLC25A11, MDH2, NDUFS2, NNT, UQCRC1, COX7A2, CYCS, ATP6AP1, NDUFB8, RHOT1, PDHX, NDUFB6, COX7B, ATP6V1F, SDHB, NDUFA8, GRPEL1, NDUFB2, TIMM17A, NDUFS8, COX17, TOMM70, HSD17B10, ATP6V0B, ATP5MC2, OPA1, CYC1, SLC25A5, COX5A, CS, NDUFA1, MFN2, COX10, ATP5MC1, ACADM, DECR1, NDUFB7, RHOT2, NDUFB4, AL…
HALLMARK_ALLOGRAFT_REJECTION	0.00120783	0.00513444	0.45506	0.411873	1.61714	121	TGFB2, INHBA, SRGN, GALNT1, CD4, F2R, CCND2, HDAC9, LYN, EREG, FLNA, LIF, ICAM1, RIPK2, TLR6, TAP1, TAPBP, HIF1A, BCAT1, STAT4, DEGS1, STAT1, ST8SIA4, TAP2, ACHE, IL1B, CDKN2A, GPR65, UBE2N, AKT1, EIF3J, IL11, HLA-DMA, CCL2
HALLMARK_TNFA_SIGNALING_VIA_NFKB	0.000822948	0.00411474	0.477271	0.377455	1.57301	179	INHBA, JAG1, PLAU, PDLIM5, TNFAIP3, PTGER4, LIF, HBEGF, RHOB, ICAM1, GPR183, BIRC3, PHLDA2, RIPK2, TAP1, NFKB2, LAMB3, YRDC, F2RL1, TNFSF9, SERPINB2, SERPINE1, TNIP1, EDN1, FOSL2, IL1B, TUBB2A, CD83, SLC2A6, EHD1, KLF9, IER3, IL7R, PANX1, G0S2, VEGFA, PTGS2, OLR1, DNAJB4, RCAN1, ATF3, BTG3, TRAF1, ZBTB10, CCL2, GADD45A, PLK2, BTG1
HALLMARK_UV_RESPONSE_UP	0.00549091	0.0156035	0.407018	0.379074	1.54007	144	RASGRP1, SLC25A4, IGFBP2, LYN, NPTXR, CDKN2B, RHOB, ICAM1, LHX2, PDLIM3, TAP1, ENO2, AQP3, HLA-F, TFRC, FKBP4, SELENOW, PTPRD, E2F5, BAK1, HSPA2, CDC34, DNAJB1, CHRNA5, HSPA13, NUP58, CYP1A1, SULT1A1, ATP6V1F, UROD, ATF3, GRPEL1, FURIN, BTG3, PPT1, STIP1, BTG1, ARRB2, AMD1, STK25, DDX21, CYB5R1, MARK2, ALAS1, CLTB
HALLMARK_ESTROGEN_RESPONSE_EARLY	0.00256453	0.00850261	0.431708	0.360915	1.50408	179	CELSR2, RASGRP1, SLC2A1, ABLIM1, TIAM1, INPP5F, SLC24A3, KRT18, KRT8, PRSS23, ZNF185, PTGES, TUBB2B, ELOVL2, TPD52L1, DYNLT3, PDLIM3, ENDOD1, ISG20L2, MYOF, ABHD2, SLC1A4, SLC7A5, SLC7A2, AQP3, FKBP4, PMAIP1, NPY1R, OPN3, NCOR2, FOXC1, TTC39A, TMEM164, MYB, MLPH, UGCG, DLC1, AKAP1, CA12, NRIP1, TSKU, ABCA3, THSD4, WWC1, P2RY2, STC2, GAB2
HALLMARK_MITOTIC_SPINDLE	0.00272084	0.00850261	0.431708	0.351645	1.48682	198	DLG1, TIAM1, ALS2, MYH9, SORBS2, VCL, ARAP3, STK38L, PDLIM5, OPHN1, PLEKHG2, NOTCH2, FLNA, MYO1E, FGD4, SHROOM2, ACTN4, ARL8A, CD2AP, RASAL2, CLASP1, ARFIP2, NEDD9, DYNC1H1, PKD2, ARHGEF7, BCAR1, KIF5B, MAPRE1, PAFAH1B1, KIFAP3, ABL1, ARHGAP10, LLGL1, ARHGDIA, SPTAN1, ALMS1, SUN2, HOOK3, ARHGAP4, TUBGCP5, KATNB1, RHOT2, BCR, MARK4, MYO9B, RHOF, RICTOR, PPP4R2, CDC42EP1, TAOK2, EZR, PALLD, CDC27, …
HALLMARK_KRAS_SIGNALING_DN	0.0541246	0.104086	0.321776	0.366282	1.39573	102	TGFB2, CELSR2, EFHD1, IGFBP2, KCNMB1, EPHA5, HTR1B, EGF, PKP1, TCF7L1, ITGB1BP2, HTR1D, PLAG1, ENTPD7, PDE6B, SERPINB2, SLC30A3, EDN1, ABCG4, DCC, CAMK1D, TGM1
HALLMARK_APOPTOSIS	0.0178475	0.0405624	0.352488	0.342904	1.39145	146	TGFB2, PLPPR4, F2R, CCND2, KRT18, PLAT, EREG, CTNNB1, PPP2R5B, RHOB, BIRC3, LEF1, NEFH, TAP1, NEDD9, ENO2, IGF2R, VDAC2, LUM, PMAIP1, ERBB3, DAP, IL1B, PPP3R1, DNM1L, CTH, HSPB1, IER3, ISG20, PAK1, ATF3
HALLMARK_ANGIOGENESIS	0.0751566	0.125261	0.237794	0.43533	1.35426	30	JAG1, CCND2, PDGFA, POSTN, ITGAV, VCAN, VTN, COL5A2, LUM, VEGFA, OLR1, SPP1
HALLMARK_KRAS_SIGNALING_UP	0.0488019	0.0976038	0.321776	0.322613	1.32435	153	INHBA, RELN, PLAU, CCND2, HDAC9, PLAT, FUCA1, TNFAIP3, BPGM, PRRX1, EREG, GALNT3, LIF, HBEGF, TRIB2, BIRC3, ETV4, MAP3K1, EVI5, AKAP12, PEG3, IGF2, ST6GAL1, MMP11, CBL, YRDC, F2RL1, NGF, PDCD1LG2, JUP, TMEM100, IL1B, KIF5C, IL7R, ETV5, G0S2, PTGS2, ANO1
HALLMARK_INFLAMMATORY_RESPONSE	0.0639175	0.114138	0.257206	0.308445	1.25388	148	INHBA, RASGRP1, LYN, TNFSF15, EREG, SGMS2, PTGER4, LIF, HBEGF, CD82, ICAM1, GPR183, ITGB3, RIPK2, ITGA5, ROS1, CD70, TAPBP, HIF1A, SLC7A2, EBI3, TNFSF9, SERPINE1, ADORA2B, EDN1, IL1B, IL7R, CALCRL, PVR, OLR1, AHR, CCL2, RAF1, RNF144B, ADRM1, P2RY2, ICAM4, MET
HALLMARK_ADIPOGENESIS	0.0625	0.114138	0.261664	0.290365	1.2149	186	ITGA7, COL4A1, PHLDB1, ADCY6, SORBS1, AK2, ACO2, PFKL, PTGER3, YWHAG, G3BP2, NDUFAB1, CAVIN1, IMMT, CHCHD10, MDH2, ELOVL6, UCP2, UQCRC1, LIFR, PGM1, ACLY, SULT1A1, COX7B, MYLK, SDHB, LPCAT3, GHITM, GRPEL1, LIPE, PREB, CPT2, PIM3, ME1, GADD45A, CYC1, CS, APOE, ACADM, DECR1, NDUFB7, DNAJB9, SLC19A1, COX6A1, GPAM, PEX14, TALDO1, COX8A, DHCR7, CHUK, HSPB8, CD36, PPARG, UQCRQ, GPD2, CAVIN2, DLD, ALDOA…
HALLMARK_IL2_STAT5_SIGNALING	0.0778689	0.125595	0.231127	0.291353	1.19934	162	F2RL2, TIAM1, CCND2, SYNGR2, SLC29A2, ADAM19, SCN9A, BATF3, CDC42SE2, MYO1E, LIF, RHOB, ETV4, ITGAV, P4HA1, WLS, IRF6, IGF2R, AHCY, HK2, SYT11, CD83, GPR65, CKAP4, NCS1, FURIN, SERPINB6, AHR, HIPK2, SPP1, TRAF1, NCOA3, ODC1, PHTF2, APLP1, LRRC8C, COCH, PRAF2, AMACR
HALLMARK_P53_PATHWAY	0.0852391	0.133186	0.222056	0.283058	1.18305	185	F2R, KRT17, CCND2, PDGFA, ZNF365, FUCA1, CDKN2B, LIF, HBEGF, CD82, TPD52L1, TAP1, CYFIP2, TRAF4, CDH13, ELP1, NOTCH1, TNFSF9, CDK5R1, TP53, AEN, BAK1, KIF13B, CDKN2A, IER3, POM121, ATF3, DGKA, DEF6, SLC3A2, RHBDF2, SLC7A11, CSRNP2, GADD45A, PLK2, PTPN14, BTG1, DCXR, HINT1, EPHA2
HALLMARK_CHOLESTEROL_HOMEOSTASIS	0.187905	0.260979	0.148262	0.329372	1.17277	68	JAG1, CTNNB1, ERRFI1, LGMN, CPEB2, STARD4, PDK3, GNAI1, ACTG1, ATF3, FABP5, FADS2
HALLMARK_REACTIVE_OXYGEN_SPECIES_PATHWAY	0.207627	0.27195	0.138805	0.341592	1.16929	48	OXSR1, GCLC, PFKP, HHEX, LSP1, NDUFS2, PRDX4, G6PD, ERCC2, GLRX2, STK25, PRDX6, PTPA, NDUFB4, HMOX2, NDUFA6
HALLMARK_ESTROGEN_RESPONSE_LATE	0.2	0.27027	0.1396	0.269913	1.11043	161	CELSR2, TIAM1, MEST, SLC24A3, PRSS23, UGDH, PTGES, TPD52L1, DYNLT3, PDLIM3, PTGER3, MYOF, ABHD2, SLC1A4, CDH1, SLC7A5, PKP3, FKBP4, LLGL2, SLC29A1, NPY1R, OPN3, TNNC1, NCOR2, FOXC1, MYB, GALE, ISG20, CA12, FABP5
HALLMARK_E2F_TARGETS	0.348269	0.404964	0.100633	0.247582	1.04682	198	AK2, CTPS1, TFRC, TP53, PRDX4, CDKN2A, PAICS, SNRPB, TUBB, PA2G4, NOP56, DIAPH3, ASF1A, NME1, MYBL2, ANP32E, TBRG4, MTHFD2, DCTPP1, UBE2S, RAN, RAD51C, ILF3, CCNE1, POLD1, RRM2, NOLC1, STMN1, TUBG1, POP7, CDK4, JPT1, EXOSC8, E2F8, EIF2S1, TK1, TRA2B, RFC1, SRSF2, SRSF1, PPP1R8, UBE2T, NUP153, RANBP1, XPO1, MSH2, SSRP1, GINS3, MCM2, MAD2L1, DCK, GINS1, PRPS1, CDC25A, AURKB, BARD1, RNASEH2A, BUB1B,…
HALLMARK_G2M_CHECKPOINT	0.347475	0.404964	0.100279	0.246001	1.03858	194	DMD, NOTCH2, EGF, DR1, RASAL2, HIF1A, SLC7A5, SMARCC1, KIF5B, PAFAH1B1, ABL1, PRMT5, E2F3, HSPA8, ODC1, LIG3, AMD1, MNAT1, SAP30, SMAD3, MTF2, CCNT1, CHMP1A, CDC27, MYBL2, UBE2S, ILF3, SLC12A2, E2F2, TOP1, NOLC1, STMN1, CDK4, CDC6, RBM14, GINS2, CDC45, DKC1, JPT1, TRA2B, SS18, SRSF2, SRSF1, MARCKS, XPO1, HMGN2, MCM2, MAD2L1, CDC25A, KPNB1, E2F1, AURKB, BARD1, EXO1, ORC5, PTTG1, FOXN3, KIF4A, STIL…
HALLMARK_ANDROGEN_RESPONSE	0.386892	0.43965	0.096563	0.275592	1.02104	90	KRT8, CDK6, PDLIM5, ACTN1, AKAP12, ITGAV, STK39, ABHD2, SPCS3, SEC24D, SRF, LIFR, IQGAP2, UBE2J1, AKT1, MERTK, LMAN1, ZBTB10, PGM3, ADRM1, MYL12A, DNAJB9, SORD, PA2G4, ANKH
HALLMARK_DNA_REPAIR	0.985626	0.985626	0.0475434	0.185092	0.752738	147	BCAM, ADCY6, POLB, NME4, TP53, NT5C, POM121, DGUOK, TSG101, VPS37B, GTF2F1, USP11, ERCC2, COX17, POLR2G, GTF2A2, ADRM1, CSTF3, POLR2D, GMPR2, RBX1, BCAP31, POLR2K, DAD1, TAF9, NME1, SUPT5H, TAF13, POLD4, UMPS, ELOA, PNP, ERCC3, GTF2H3, POLD1, GTF3C5, BRF2, RAE1, TARBP2, CCNO, RFC4, EIF1B, POLR2C, CMPK2, TAF1C, FEN1, TMED2, DGCR8, NELFE, SSRP1, SUPT4H1, PDE4B, EDF1, POLR2H
HALLMARK_TGF_BETA_SIGNALING	0.932914	0.951953	0.0510114	0.213552	0.735022	52	CTNNB1, CDH1, SERPINE1, NCOR2, SMURF2, SMURF1, FURIN, HIPK2, RHOA, PPP1CA, SMAD3, PMEPA1
HALLMARK_APICAL_SURFACE	0.838403	0.873337	0.0514265	-0.241896	-0.751787	33	ADAM10, SRPX, GAS1, THY1, RTN4RL1, TMEM8B, AKAP7, NCOA6
HALLMARK_INTERFERON_GAMMA_RESPONSE	0.524085	0.557537	0.0747385	-0.238222	-0.980354	172	TNFAIP2, TRIM14, IL15RA, TRIM25, AUTS2, SERPING1, RTP4, IL7, SPPL2A, ZNFX1, VAMP5, C1S, SOCS1, FGL2, TNFSF10, RAPGEF6, IFITM2, OAS2, UBE2L6, APOL6, CFB, NFKB1, CMTR1, CASP1, IFIT1, FAS, ITGB7, PLSCR1, GCH1, IRF2, EIF4E3, MX2, CCL7, CD74, BATF2, CSF2RB, IRF9, HLA-G, OGFR, TDRD7, TNFAIP6, SAMD9L, STAT2, SP110, IFIT2, C1R
HALLMARK_PROTEIN_SECRETION	0.451796	0.491082	0.0815265	-0.268007	-1.00226	90	EGFR, SCRN1, AP3S1, VAMP4, ADAM10, ARFGEF1, PAM, RAB9A, CTSC, RAB22A
HALLMARK_SPERMATOGENESIS	0.422053	0.468948	0.0855357	-0.278439	-1.01902	80	IL13RA2, ACE, CLGN, JAM3, GSG1, ZC3H14, AGFG1, STRBP, MLLT10, LPIN1, SPATA6, PHF7, POMC
HALLMARK_PEROXISOME	0.292776	0.357043	0.10714	-0.290648	-1.07829	87	ACSL5, ALDH9A1, EPHX2, HSD17B11, ACSL1, CNBP, CRAT, STS, RETSAT, SEMA3C, DHRS3, HSD3B7, ABCC5, ACOX1, IDH1, PEX11A, ECI2, PEX5, CRABP2, GSTK1, CEL, PEX11B, VPS4B, DHCR24, IDH2, PEX6, CTBP1
HALLMARK_UV_RESPONSE_DN	0.212121	0.27195	0.128789	-0.282148	-1.12741	142	NR3C1, NR1D2, PTGFR, FBLN5, TGFBR2, CDON, GCNT1, CACNA1A, ACVR2A, PMP22, DAB2, RXRA, NRP1, PLPP3, AMPH, PRKCE, FYN, F3, TGFBR3, NFIB, RUNX1, WDR37, RASA2, ZMIZ1, INPP4B, NFKB1, ANXA4, ADD3, TOGARAM1, YTHDC1, ABCC1, DBP, GRK5, PRDM2, NIPBL, MAGI2, LPAR1, PRKAR2B, MAP2K5, ID1, CITED2, VAV2, PHF3, COL3A1, MGMT
HALLMARK_FATTY_ACID_METABOLISM	0.218519	0.273148	0.125033	-0.286721	-1.13653	134	ACSL5, ALDH9A1, EPHX1, PPARA, HSD17B11, ACSL1, HSDL2, GLUL, ALDH3A2, CRAT, ALDH3A1, AUH, SDHD, XIST, DLST, MAOA, RETSAT, BMPR1B, UBE2L6, ACSS1, ACOX1, ETFDH, IDH1, HADHB, ECI2, ALAD, S100A10, CEL, REEP6, SDHA, INMT, SUCLG2, HIBCH, ACADS, DHCR24, LTC4S, CBR1, CRYZ, BCKDHB, ACADVL
HALLMARK_HEME_METABOLISM	0.158607	0.226582	0.153159	-0.286875	-1.1669	161	ADD2, NR3C1, GYPE, MOCOS, IGSF3, KAT2B, C3, SLC25A37, RBM38, SLC22A4, CTSB, ERMAP, TENT5C, KLF3, CAST, GCLM, SLC30A1, GYPC, TFDP2, ALDH6A1, AGPAT4, EZH1, HEBP1, RBM5, MPP1, ARL2BP, ELL2, PPOX, SELENBP1, CIR1, FOXJ2, TMEM9B, DAAM1, BMP2K, ALAD, GDE1
HALLMARK_INTERFERON_ALPHA_RESPONSE	0.138196	0.203229	0.164406	-0.323155	-1.20375	91	CSF1, TRIM14, TRIM25, TMEM140, RTP4, IL7, ELF1, GMPR, C1S, IFITM2, UBE2L6, CMTR1, CASP1, GBP2, PLSCR1, IRF2, CD74, BATF2, IRF9, UBA7, OGFR, TDRD7, SAMD9L, STAT2, SP110, PROCR, IFIT2, LPAR6, CNP, NMI, HELZ2, LY6E, CD47
HALLMARK_COAGULATION	0.0714286	0.123153	0.234393	-0.345763	-1.29064	93	F10, CLU, DPP4, COMP, CFD, MMP3, C3, RGN, SERPING1, CTSB, F8, S100A13, C1S, C2, FN1, FYN, F3, MMP2, PROS1, MSRB2, HTRA1, CTSO, ACOX2, ISCU, CFB
HALLMARK_PANCREAS_BETA_CELLS	0.0973282	0.147467	0.197822	-0.513247	-1.39423	19	DPP4, FOXO1, MAFB, PCSK1, VDR, GCK
HALLMARK_COMPLEMENT	0.0147563	0.0351342	0.38073	-0.345781	-1.39458	154	CASP10, F10, CLU, ZFPM2, DPP4, ZEB1, ANXA5, SRC, KCNIP3, C3, SERPING1, CTSC, MMP12, CTSB, F8, S100A13, C1S, GNG2, CDA, PHEX, C2, CTSL, FN1, FYN, F3, F7, PDP1, LGALS3, LIPA, STX4, DOCK4, CEBPB, CTSO, CFB, CASP1, PRCP, KCNIP2, PLSCR1, VCPIP1, PRKCD, IRF2, FDX1, CD46
HALLMARK_XENOBIOTIC_METABOLISM	0.010993	0.0289289	0.38073	-0.345272	-1.39868	157	F10, AKR1C2, AKR1C3, ABCC3, PDK4, MAN1A1, ESR1, CYB5A, IL1R1, ALDH9A1, EPHX1, TPST1, NDRG2, AOX1, PGRMC1, HMOX1, ALDH3A1, ADH5, CDA, MAOA, RETSAT, PROS1, TMBIM6, ID2, ACOX2, CFB, AQP9, ACOX1, IGF1, FAS, ETFDH, XDH, IDH1, TNFRSF1A, GCH1, PTGDS, CES1, FBLN1, TMEM97, PINK1, ETS2, NMT1, ASL, DHRS7, HSD11B1, POR
HALLMARK_BILE_ACID_METABOLISM	0.0142221	0.0351342	0.38073	-0.411856	-1.52797	87	ACSL5, CYP7B1, ALDH9A1, EPHX2, HSD17B11, ACSL1, ABCA6, BMP6, PEX26, CYP39A1, RXRA, GCLM, RETSAT, ABCA9, HSD3B7, AQP9, ABCA5, IDH1, PHYH, ABCA8, PEX11A, GSTK1, EFHC1, CYP27A1, OPTN, DHCR24, IDH2, PEX6, ABCA2, CROT, AR, MLYCD, CAT, GNMT, NUDT12, SLC23A2
HALLMARK_IL6_JAK_STAT3_SIGNALING	0.00152227	0.0056062	0.45506	-0.491474	-1.7326	62	IL17RA, ITGA4, IL17RB, CSF1, TNFRSF21, TNFRSF1B, IL1R1, ACVRL1, IL15RA, IL7, ACVR1B, HMOX1, CD14, SOCS1, IL6ST, LTBR, FAS, IFNAR1, TNFRSF1A, CD44, CCL7, CSF2RB, IRF9

## Sheet: Table S2
	HGPS1	HGPS10	HGPS11	HGPS12	HGPS14	HGPS15	HGPS16	HGPS18	HGPS2	HGPS3	HGPS4	HGPS5	HGPS6	HGPS7	HGPS8	HGPS9	WT1	WT10	WT2	WT3	WT4	WT5	WT6	WT7	WT8	WT9	p	FDR
GOBP_REGULATION_OF_CARDIOCYTE_DIFFERENTIATION	1.729	1.82553	1.56119	2.09908	1.50428	1.46834	1.93793	1.38958	1.69191	1.5811	1.61654	1.72163	1.98064	1.52774	1.8163	1.79226	1.31161	1.12534	1.53338	1.21052	1.03756	0.968228	1.24095	1.5956	1.1833	1.01187	1.59131e-05	0.116769
GOBP_RESPONSE_TO_EPIDERMAL_GROWTH_FACTOR	-1.05747	-1.2994	-0.902947	-1.14353	-1.25462	0.734475	-0.899548	-0.837158	-1.0354	-1.00025	-1.48802	-1.34904	-1.1762	-1.00444	-1.13466	-1.34747	0.705018	0.822645	0.829103	0.734523	1.11054	0.600857	0.867658	0.845545	1.0416	-1.48873	3.05997e-05	0.116769
GOBP_PROXIMAL_DISTAL_PATTERN_FORMATION	-1.16541	-1.13615	1.29408	-1.93717	-1.74927	-1.30521	-1.31548	-2.0323	-1.60179	-1.36279	-1.28205	1.25126	-1.18698	1.11733	-1.39517	0.989437	1.58667	1.12291	1.69353	1.95291	1.23762	1.22652	0.955338	1.32533	-1.24601	1.2704	0.000101691	0.15867
GOBP_SEX_DIFFERENTIATION	-1.33455	-1.31491	-1.48154	-1.61643	-1.91297	-1.41207	-1.34057	-1.68113	-1.34291	-1.6201	-1.28642	-1.68155	1.20179	-1.38878	-1.17676	-1.19456	1.18904	1.19172	-1.15213	1.1469	1.10513	1.16119	1.16093	-1.48367	1.2592	1.10233	0.000132331	0.15867
GOBP_MESODERMAL_CELL_FATE_SPECIFICATION	-1.54303	-1.70932	-1.45181	-1.12502	-1.41591	-1.54056	-1.01955	-1.45215	-1.68626	-1.71373	-1.72292	-1.95555	0.808592	-1.8448	-1.98003	-1.17495	0.870508	-1.21028	-0.896326	0.732433	0.767392	1.00585	0.571091	-1.10744	0.973479	1.15883	0.000203494	0.15867
GOBP_POSITIVE_REGULATION_OF_LEUKOCYTE_TETHERING_OR_ROLLING	-1.30197	-1.52824	-1.64625	-1.56709	-1.5864	-1.37121	0.775977	-1.67831	-1.51797	-1.20413	-1.56167	-1.56038	-1.29554	-1.40178	-1.54351	-1.44749	0.798395	-0.917136	0.819442	0.853888	-1.04343	0.457543	0.559107	0.765468	1.24527	-1.39681	0.000425153	0.15867
GOBP_REGULATION_OF_SYNAPTIC_VESICLE_CLUSTERING	1.38763	1.0334	1.50019	1.36121	0.581508	1.60325	1.54673	1.10939	1.31938	1.71662	1.67022	1.39028	0.870667	0.892865	0.980313	1.50947	0.56535	-1.24359	-0.547072	-0.678059	0.988412	-0.751974	0.376552	0.770442	0.665113	-0.82985	0.000432029	0.15867
GOBP_GLUCOSE_CATABOLIC_PROCESS	1.85957	0.493504	1.50998	1.87324	1.38558	1.72911	0.912806	1.85118	2.14339	1.96146	2.02214	1.81905	1.22417	1.55373	1.56582	1.02506	-0.656629	1.34193	-1.23944	-0.965661	-0.953993	0.881132	-0.743819	0.674424	-0.724781	1.29497	0.000481407	0.15867
GOBP_UTERINE_SMOOTH_MUSCLE_CONTRACTION	-1.43396	-1.50016	-1.30124	-1.20843	-0.897908	-1.24135	-0.909488	-1.42667	-1.4455	-1.30533	-1.51447	-1.4033	-1.38519	-1.14136	-1.38848	-1.29687	0.88387	0.929553	0.691571	1.22497	-1.40882	0.674186	-1.62969	0.977238	1.42606	1.15053	0.000522197	0.15867
GOBP_NEGATIVE_REGULATION_OF_RETINOIC_ACID_RECEPTOR_SIGNALING_PATHWAY	-1.75414	-1.45101	-1.67691	-1.40571	-1.61756	-1.54064	-1.29199	-0.866681	-1.72942	-1.69552	-1.68959	-1.66193	-1.48141	-1.561	-1.58894	-1.25667	-1.12323	-1.31156	0.539956	0.993336	0.862582	-0.964187	0.890681	0.812718	-0.707876	1.21299	0.000580412	0.15867
GOBP_POSITIVE_REGULATION_OF_CARDIOCYTE_DIFFERENTIATION	1.73387	1.77855	0.984163	1.96028	1.73883	1.222	1.93388	1.18388	1.74095	1.48683	1.62334	1.68304	1.80248	1.52382	1.58922	1.75508	1.21371	1.33442	1.3417	1.44705	1.30475	1.0052	1.38965	1.41863	1.30737	1.09673	0.000605896	0.15867
GOBP_POSITIVE_REGULATION_OF_FATTY_ACID_OXIDATION	-1.4984	1.04836	-0.855377	-1.18138	-1.24059	-1.11909	0.815499	-1.28734	-1.22591	-1.29437	-1.09559	-0.710888	1.17366	0.958318	-0.921271	-0.768807	1.18675	1.265	0.859809	1.46957	0.745071	0.97005	1.29476	-1.39329	0.969582	0.996387	0.000608613	0.15867
GOBP_MAMMARY_GLAND_EPITHELIUM_DEVELOPMENT	-1.49854	1.25529	-1.11283	-1.69068	-1.68403	-1.78215	-1.10527	-1.82501	-1.20871	-1.60483	-1.57914	-1.1182	1.24212	-1.21357	-1.66793	1.02494	1.02413	-1.25178	1.09196	1.05985	1.1997	1.06665	-0.994867	1.05741	0.909804	1.37013	0.000613399	0.15867
GOBP_REGULATION_OF_ER_TO_GOLGI_VESICLE_MEDIATED_TRANSPORT	-1.7917	-1.48321	-1.44219	-1.46543	-1.83293	-1.24268	-1.12804	-1.29222	-1.63375	-1.74118	-1.57265	-1.68851	-1.31518	-1.50675	-1.16432	-1.54666	-1.41873	0.730935	0.727047	0.829152	0.473903	-0.418883	-1.10518	0.832298	0.667442	-1.21065	0.000645583	0.15867
GOBP_PROGESTERONE_METABOLIC_PROCESS	-2.05731	-1.94082	-1.62549	-1.75603	-0.990173	-1.55866	-1.65273	-1.28958	-1.91638	-1.98491	-1.74643	-1.90421	-1.70716	-1.0598	-1.91202	-1.81497	-1.10979	0.696369	0.995936	-1.35234	-1.1665	0.727684	1.14633	0.537916	-1.22978	0.927338	0.000654113	0.15867
GOBP_NEGATIVE_REGULATION_OF_MITOCHONDRIAL_OUTER_MEMBRANE_PERMEABILIZATION_INVOLVED_IN_APOPTOTIC_SIGNALING_PATHWAY	1.84706	1.16744	1.37028	1.65431	0.854606	1.40377	1.69391	1.42073	1.81007	1.54639	1.57294	1.76259	1.03539	1.16273	1.68275	1.35097	1.44612	0.936906	1.01848	-0.870032	0.77818	-0.965391	-0.960354	-0.906809	-0.512556	-1.00566	0.000778303	0.15867
GOBP_AMINE_CATABOLIC_PROCESS	-1.9981	-1.87165	-1.81532	-1.66111	-1.87496	-1.70056	-1.80616	-1.77008	-1.80957	-1.88495	-1.86312	-1.7015	-1.62252	-1.60523	-1.9164	-1.88986	1.07653	1.01057	1.12147	-1.45422	-1.01653	1.369	0.743136	-1.54707	0.697393	-1.12672	0.000782331	0.15867
GOBP_NEURONAL_ACTION_POTENTIAL_PROPAGATION	1.45515	1.04186	-1.00258	1.502	1.04061	0.966316	1.33026	1.23354	1.60294	1.39029	1.28697	1.29881	1.35592	1.48172	1.30743	1.4402	1.33602	0.685221	-0.798778	-0.993953	-1.01999	1.1932	-0.626391	-0.771817	-0.88239	-0.994921	0.000785846	0.15867
GOBP_MALE_GENITALIA_DEVELOPMENT	-1.45817	-0.927901	-1.47321	-1.73338	-1.43881	-1.53835	-1.08372	-1.87253	-1.50499	-1.33701	-1.45868	-1.41001	1.31076	-1.4133	-1.18903	-1.30753	1.141	-1.26695	1.1128	1.09835	0.912605	1.35491	1.24721	-1.11162	-1.08547	1.26199	0.000808435	0.15867
GOBP_NEURAL_PLATE_REGIONALIZATION	1.18553	1.37427	1.51407	1.33779	1.22679	1.00023	1.73863	1.28533	1.18528	1.62949	1.47084	1.34584	1.61366	1.32703	1.35109	1.33873	1.12116	-0.726275	-0.823785	-0.567123	0.843459	-0.6631	1.33482	-1.16562	0.519097	-1.06685	0.000810328	0.15867
GOBP_NEGATIVE_REGULATION_OF_B_CELL_MEDIATED_IMMUNITY	-1.67573	-1.22263	-1.4165	-1.34078	-0.532133	-1.02469	-0.760939	-1.35571	-1.80704	-1.6595	-2.03675	-1.63929	-1.03792	-1.23726	-1.24158	-1.58859	-0.50227	0.694073	1.0879	-1.36123	-1.27295	1.14161	0.610637	0.665826	-0.703266	0.727903	0.000871552	0.15867
GOBP_REGULATION_OF_CELL_CELL_ADHESION_MEDIATED_BY_INTEGRIN	-1.59331	-1.57682	-1.28109	-0.922065	-0.734007	1.16732	-1.30076	-0.996799	-1.44526	-1.7071	-1.70574	-1.66429	-1.49215	-1.30423	-1.40101	-1.49841	0.908801	1.20206	0.750891	-1.02341	0.771139	-0.858323	0.714469	-0.865534	0.915474	-0.833448	0.000980114	0.15867
GOBP_NEGATIVE_REGULATION_OF_LIPID_BIOSYNTHETIC_PROCESS	-0.859713	-1.38574	-0.606027	-0.874611	-1.13464	-1.33373	-1.06638	0.751571	-1.00289	-1.00146	-1.13615	-1.1825	-1.31762	-1.31826	-0.950867	-1.23387	0.696419	0.831733	0.857259	-1.0996	0.730979	0.984244	0.793759	-0.825219	1.12765	-0.908428	0.00102037	0.15867
GOBP_APOPTOTIC_PROCESS_INVOLVED_IN_BLOOD_VESSEL_MORPHOGENESIS	1.45607	1.03023	1.36646	1.58113	1.22455	1.27669	1.26239	1.26328	1.45535	1.34671	1.43443	1.38548	0.7081	1.45855	1.02961	1.14488	-0.692434	-0.91944	1.64655	1.28666	-0.842001	-0.700436	-1.0764	-0.57239	0.580376	-0.714088	0.00103193	0.15867
GOBP_MEIOTIC_CYTOKINESIS	1.07541	1.10573	1.47835	1.58167	1.36946	1.55982	1.08224	0.925748	1.17014	0.942665	0.89502	1.16954	1.01	0.710105	1.45792	0.637139	-0.635242	-0.82491	-0.580131	0.781046	1.01872	-0.844123	-0.945072	0.862466	0.734709	-1.04686	0.00106516	0.15867
GOBP_GASTRIC_MOTILITY	-0.958505	-1.39544	-1.34098	-1.30443	-1.33282	-1.44222	-1.21043	-0.976152	-1.24133	-1.20719	-1.39835	-1.43748	-1.39975	-1.10021	-1.42515	-1.11224	0.826637	0.775304	1.13343	-1.16543	0.649979	1.11751	0.926361	0.711292	-1.13404	-1.33309	0.00108703	0.15867
GOBP_ENGULFMENT_OF_APOPTOTIC_CELL	1.7697	1.59088	1.65299	1.5994	1.49776	1.35277	1.69385	1.00915	1.64909	1.68058	1.6696	1.69554	1.63755	1.57564	1.65285	1.68029	1.05203	-0.711917	1.24245	0.411784	-0.963071	-1.04418	-1.07656	1.55693	-0.810393	0.640867	0.00111473	0.15867
GOBP_PROTEIN_LIPOYLATION	1.17687	1.26015	0.884816	1.15352	1.49168	1.06724	0.764665	1.14077	1.19734	1.37774	1.36592	1.35505	1.34536	1.27482	1.65711	1.31771	-0.764295	-0.885877	-0.948798	1.23241	0.676826	0.537394	-0.593384	0.665555	0.761371	-0.798625	0.00113688	0.15867
GOBP_NEURAL_PLATE_ANTERIOR_POSTERIOR_REGIONALIZATION	1.14016	1.32886	1.51067	1.31264	1.27834	1.01965	1.70046	1.28874	1.12278	1.54468	1.53971	1.31932	1.64074	1.34917	1.3326	1.37626	1.11671	-0.711974	-1.09418	0.677674	0.966519	-0.778077	1.29511	-1.18704	-0.527212	-1.03611	0.00114447	0.15867
GOBP_POSITIVE_REGULATION_OF_LIPID_CATABOLIC_PROCESS	-1.60251	0.784736	-0.898313	-1.10888	-0.816274	-1.13143	-1.10236	-1.40983	-1.26329	-1.45406	-1.45791	0.7859	1.11907	-0.91157	-1.4642	-0.752114	1.06548	1.01749	0.869362	1.38569	1.13813	-0.967605	1.44429	-1.3364	1.56516	1.02334	0.00115068	0.15867
GOBP_ATP_TRANSPORT	0.876902	0.985308	1.45942	1.4091	1.1549	1.08083	1.64232	1.21675	1.29351	0.8552	0.917132	1.24057	1.15684	0.808577	1.55843	0.895417	0.925604	-0.452036	-0.703274	0.875572	0.963526	-0.591308	-0.919102	-0.46496	0.895074	-0.704877	0.00121268	0.15867
GOBP_MULTICELLULAR_ORGANISMAL_MOVEMENT	1.39756	-1.18334	1.41452	1.17071	1.7791	1.65796	1.17591	1.1364	1.73996	1.37201	1.20227	1.13015	1.2924	1.75529	1.84205	0.988576	0.872306	-0.723014	-0.808756	0.590573	0.97079	0.700339	-0.825073	-0.735645	0.867261	-0.820136	0.00127067	0.15867
GOBP_ORGANELLE_TRANSPORT_ALONG_MICROTUBULE	1.30569	0.912191	1.46921	1.49526	1.80281	1.48719	1.51723	1.03914	1.48143	1.29006	1.28118	1.39	1.10397	1.00169	1.48732	1.26343	-1.03629	-0.77316	0.785385	-0.946942	-0.819498	-1.13768	-1.14083	1.14359	0.842139	1.32946	0.00133425	0.15867
GOBP_CELLULAR_RESPONSE_TO_CORTICOSTEROID_STIMULUS	-1.5576	-1.35127	-1.79071	-1.89281	-1.46835	-1.86223	-1.35122	-1.03472	-1.48013	-1.56145	-1.7153	-1.81727	-1.57081	-0.999267	-1.32926	-1.46385	0.788933	-0.707552	-0.945744	-1.13305	-0.969516	1.08961	1.06381	0.762657	0.717901	-1.29411	0.00135158	0.15867
GOBP_CARDIAC_FIBROBLAST_CELL_DIFFERENTIATION	1.10256	1.19015	0.982071	1.23129	1.05791	1.05806	1.31482	1.14956	1.01305	0.998357	0.855894	1.20223	1.08298	1.48722	1.35367	0.956947	1.32718	-1.38087	-0.558411	-0.565621	-0.63915	1.33355	-0.918856	-0.891889	0.519281	-1.01927	0.00137119	0.15867
GOBP_NEGATIVE_REGULATION_OF_INTERLEUKIN_6_PRODUCTION	-1.68642	-1.61672	-1.34798	-1.15525	-0.977531	-1.07173	-1.81306	1.15239	-1.59387	-1.48565	-1.76479	-1.48049	-1.5039	-1.44231	-1.25285	-1.39861	1.04108	0.676726	-0.906442	-0.92241	0.77025	0.98295	-1.0631	0.941506	0.815799	-1.15385	0.00138988	0.15867
GOBP_MUCOCILIARY_CLEARANCE	-1.61837	-1.44365	-0.904569	-1.02471	-0.977435	-1.29807	-1.25693	-1.54389	-1.52823	-1.41784	-1.46602	-1.15795	-0.928586	-1.58612	-1.43044	-1.28554	0.959593	1.03941	0.882161	-1.44186	-1.73154	0.680642	-0.536757	0.76696	0.8454	1.69912	0.00147531	0.15867
GOBP_MACROMOLECULE_DEPALMITOYLATION	0.894492	1.46585	1.49257	1.47947	1.53191	1.30691	1.18366	1.53026	1.18657	1.11273	1.06229	1.20671	1.37752	0.990712	1.45895	0.773426	-1.06528	-0.616413	-1.46166	-0.883212	0.805267	1.1404	-0.537213	1.09694	0.778759	-1.07018	0.00148749	0.15867
GOBP_REGULATION_OF_LIPID_CATABOLIC_PROCESS	-1.81012	-0.90946	-1.16049	-1.47607	-1.14395	-1.4681	-1.10618	-1.51769	-1.42251	-1.71048	-1.46698	-1.02581	-0.643523	-1.20813	-1.84154	-0.951836	0.81843	0.954957	-0.991503	0.910469	-0.969388	0.930867	1.61184	-1.24532	0.962609	-0.850851	0.00151464	0.15867
GOBP_REGULATION_OF_ERAD_PATHWAY	0.553289	0.918589	1.03678	1.0978	1.19448	0.750264	1.01485	1.19272	0.871537	0.65302	0.682682	1.06677	0.942176	0.874827	0.94654	0.829485	-0.758805	-1.04892	-0.851371	-0.758272	-0.583651	-0.816861	1.05081	1.05507	-0.786477	0.700865	0.00156757	0.15867
GOBP_PROTEIN_DEPALMITOYLATION	0.811087	1.47353	1.38524	1.42658	1.63219	1.2984	1.26508	1.52221	0.896702	0.879872	0.960158	1.14751	1.30646	1.01657	1.40251	0.771253	-0.910468	-0.729761	-1.50704	-1.04636	0.497413	1.04988	-0.762746	1.33552	0.748106	-0.671802	0.00158557	0.15867
GOBP_MITOCHONDRIAL_ADP_TRANSMEMBRANE_TRANSPORT	1.26213	1.22399	1.33432	1.25297	1.29893	1.18323	1.41806	1.28557	1.2671	1.18567	1.27717	1.1939	1.2445	1.31987	1.28667	1.00105	1.21064	-0.848396	-0.881572	1.07657	0.868349	-0.983351	0.889573	-0.899439	-0.814968	-0.972645	0.00165605	0.15867
GOBP_CELL_ADHESION_MEDIATED_BY_INTEGRIN	1.70739	1.24754	1.47528	1.50102	1.58569	1.73664	1.51915	1.91595	1.72761	1.50621	1.27817	1.42848	1.62027	1.52489	1.84075	1.52798	1.23356	-1.00446	-1.40546	-1.01258	-0.8347	0.924521	-1.09041	1.21803	1.67722	-1.26767	0.0017071	0.15867
GOBP_MACROMOLECULE_DEACYLATION	0.844273	1.26928	1.3214	0.880979	0.834996	-0.728411	1.1035	0.767783	1.19681	1.32093	0.906526	1.02405	0.867513	0.884215	0.798206	0.961666	-1.09126	-1.09533	-1.13218	-0.770231	-0.801843	0.824999	1.22193	0.76994	-0.747392	-0.855789	0.00172806	0.15867
GOBP_REGULATION_OF_TOLERANCE_INDUCTION	-1.72145	-1.43965	-1.45004	-1.05461	-1.03543	-0.659777	-1.95142	-1.06545	-1.50181	-0.997416	-1.48851	-1.57061	-1.04188	-1.4985	-1.17793	-1.43623	0.674967	-0.763139	-1.35248	0.828781	0.893687	0.89641	-1.05688	0.72654	1.35001	-1.11876	0.00177168	0.15867
GOBP_PERICENTRIC_HETEROCHROMATIN_FORMATION	1.24437	1.29411	1.49305	1.49406	0.973688	1.12245	0.669657	1.52587	1.46789	0.978809	1.35243	1.45564	1.28188	1.22955	1.02207	1.1899	-1.29288	-1.15144	-0.7277	1.39699	1.26494	-1.14688	-0.807965	1.22226	-1.32617	-0.794799	0.00179307	0.15867
GOBP_REGULATION_OF_LEUKOCYTE_TETHERING_OR_ROLLING	-1.45156	-1.67356	-1.64647	-1.42018	0.922426	-1.33246	-1.15593	-1.53332	-1.53167	-1.33026	-1.67684	-1.49284	-1.36721	-1.32352	-1.59913	-1.67524	0.9659	-1.40834	-1.03518	-0.990066	-0.985705	0.947608	0.503668	0.723106	0.957178	0.880068	0.00180175	0.15867
GOBP_TYPE_I_PNEUMOCYTE_DIFFERENTIATION	-1.32174	-1.48757	-1.18037	-1.17456	-0.927399	-1.66527	-1.81193	-0.972856	-1.41043	-1.68495	-1.48785	-1.75158	-1.07297	-1.57481	-1.42878	-1.20824	-0.46798	-0.733634	-0.95274	0.682533	0.584169	1.48551	1.15699	-1.22874	-1.14161	0.816102	0.00180998	0.15867
GOBP_ADP_TRANSPORT	0.999297	1.42783	1.51047	1.3588	1.06359	0.991069	1.53895	1.13966	1.14537	0.829328	1.15339	1.44768	0.891835	0.880212	1.51785	0.757553	1.10917	-0.837151	-0.667487	1.12979	1.08384	-0.712219	-0.993703	-0.565034	0.526851	-0.589053	0.00189124	0.15867
GOBP_MICROGLIAL_CELL_PROLIFERATION	-1.17416	-1.33407	-1.4754	-1.43619	-1.49014	-1.44172	-1.50842	-0.867829	-1.19649	-1.44572	-1.43978	-1.24947	-1.09427	-0.653381	-1.3915	-1.22964	0.986471	-0.821787	-1.25811	-0.656018	-1.31063	1.1599	0.490924	1.36417	0.688837	0.512741	0.00190084	0.15867
GOBP_NEGATIVE_REGULATION_OF_TRANSCRIPTION_FROM_RNA_POLYMERASE_II_PROMOTER_IN_RESPONSE_TO_STRESS	-1.37491	-1.41893	-1.04653	-1.57846	-1.19972	-1.24672	-1.37918	-1.05472	-1.7191	-1.53044	-1.50976	-1.37399	-1.43846	-1.18724	-1.64509	-1.18932	0.668418	-0.460516	1.157	-1.34897	-0.588943	-0.586785	0.812134	0.838842	0.686212	-1.52695	0.00192922	0.15867
GOBP_NEGATIVE_REGULATION_OF_TYPE_2_IMMUNE_RESPONSE	-1.4164	-1.5306	-0.643722	-1.1666	-0.977507	-1.00981	-0.890181	-1.70194	-1.65498	-1.34686	-1.55107	-1.42568	-1.01394	-1.69237	-1.10404	-1.35932	0.802464	-1.26178	0.942321	-1.30923	0.412982	1.35335	0.794407	0.818706	-0.690227	-0.903803	0.00194497	0.15867
GOBP_CELL_ADHESION	1.50056	1.34146	1.73062	1.63364	1.43729	1.51458	1.62763	1.60637	1.5122	1.37759	1.34664	1.4668	1.74177	1.47845	1.62027	1.77487	1.71223	-1.25513	1.53928	-1.25238	-1.39272	-1.43958	-1.41296	-1.34234	1.75697	-1.49077	0.0019613	0.15867
GOBP_CELLULAR_RESPONSE_TO_GLUCOCORTICOID_STIMULUS	-1.09985	-0.981218	-1.58841	-1.75114	-1.51474	-1.6272	-1.17295	-0.855289	-1.12093	-1.04762	-1.41203	-1.43895	-1.23864	-1.11544	-1.05132	-1.06772	0.740492	0.831903	-0.940734	-1.07751	-0.904924	0.858251	1.15067	0.854997	0.637511	-1.29576	0.00200321	0.15867
GOBP_PEPTIDYL_SERINE_AUTOPHOSPHORYLATION	-0.924173	-1.12045	-1.14342	-1.20371	-1.25953	-0.462432	-1.44614	-0.824058	-1.19106	-0.60641	-1.48447	-1.3582	-1.75691	-1.1941	-1.63901	-1.34065	0.897723	1.38141	0.42397	-1.71014	-0.960252	1.11295	1.02212	0.601637	0.821369	-1.00174	0.0020112	0.15867
GOBP_POSITIVE_REGULATION_OF_IRE1_MEDIATED_UNFOLDED_PROTEIN_RESPONSE	1.38789	1.02318	0.855116	1.17023	1.21791	1.19082	1.136	1.51915	1.58116	1.20958	1.47225	1.28344	-0.863124	1.24225	0.690185	0.521573	-0.680969	1.04828	-0.865959	-0.94834	0.645191	0.797182	-1.15241	-0.832631	-0.923175	0.929176	0.00202234	0.15867
GOBP_NEGATIVE_REGULATION_OF_VASCULAR_ASSOCIATED_SMOOTH_MUSCLE_CELL_MIGRATION	1.74802	1.31515	1.25445	1.56272	1.34714	1.22533	1.08906	1.20085	1.60246	1.55363	1.53579	1.30526	1.55699	1.46712	1.79989	1.52454	1.13059	-0.997587	-0.846401	-0.85699	1.35389	1.11441	-0.893791	1.3272	-0.720785	-0.940318	0.00202255	0.15867
GOBP_CEREBROSPINAL_FLUID_CIRCULATION	-1.47798	-1.14157	-1.41609	-1.45677	-0.97509	-1.69627	-1.68638	-1.44804	-1.37167	-1.27606	-1.32223	-1.45736	-0.655855	-1.57137	-1.28426	-1.48081	0.92591	1.19116	0.999474	-1.17152	-1.14511	1.29606	-0.931364	-1.2478	0.936253	1.4416	0.00203457	0.15867
GOBP_REGULATION_OF_RETINOIC_ACID_RECEPTOR_SIGNALING_PATHWAY	-1.61024	-1.37392	-1.69001	-1.48719	-1.73026	-1.65374	-1.51829	-0.694988	-1.56307	-1.44155	-1.51041	-1.42692	-1.54264	-1.288	-1.59805	-1.26491	-1.03154	-0.767904	1.22938	0.862889	0.796316	-0.929479	1.09153	-0.731417	-0.825481	-1.06205	0.00205195	0.15867
GOBP_NEGATIVE_REGULATION_OF_TOLL_LIKE_RECEPTOR_4_SIGNALING_PATHWAY	1.51161	0.905732	0.937804	0.774364	1.35077	1.21816	0.738031	1.11272	1.31792	1.62715	0.938366	1.16804	1.00249	1.34747	1.4641	1.29165	-1.26657	-0.732792	-1.09761	0.760878	-0.72907	-1.11256	0.959699	1.12655	1.02705	-0.835121	0.00209197	0.15867
GOBP_NEGATIVE_REGULATION_OF_MAST_CELL_ACTIVATION	-1.71618	-1.24436	-1.23591	-1.93213	-1.05267	-1.59532	-1.3964	-1.11574	-1.42614	-1.67394	-1.74954	-1.7238	-1.55027	-1.5728	-1.54777	-1.20508	1.3757	-1.67375	0.894084	-1.0783	1.47676	1.09038	0.672581	1.38154	-1.94941	0.862261	0.00210483	0.15867
GOBP_INTERLEUKIN_6_MEDIATED_SIGNALING_PATHWAY	-1.49857	-1.27441	-1.55558	-1.8833	-1.35216	-1.90883	-1.97993	-1.37694	-1.68406	-1.4911	-1.88697	-1.73162	-1.747	-0.928292	-1.52752	-1.91532	0.881838	1.16442	0.778485	-2.11355	-0.935447	1.53462	1.65499	-0.83827	0.698741	-1.2441	0.00211206	0.15867
GOBP_NEGATIVE_REGULATION_OF_IMMUNOGLOBULIN_PRODUCTION	-1.7889	-1.61336	-1.09491	-1.41465	-1.34349	-1.25426	-1.3483	-1.35318	-1.72523	-1.64851	-1.83568	-1.81528	-1.45012	-1.42648	-1.3984	-1.83986	1.20719	-1.00954	-1.09462	-1.46206	-0.834175	1.40115	0.691857	0.783533	-0.918093	0.638835	0.00214856	0.15867
GOBP_REGULATION_OF_RETROGRADE_TRANSPORT_ENDOSOME_TO_GOLGI	-1.57092	-1.81101	0.708088	-1.1892	-0.635126	-1.23918	0.46027	-1.43982	-1.50923	-1.69336	-1.58892	-1.57682	-1.36774	-1.44588	-1.2133	-1.6237	-0.53323	-0.708207	0.724559	-0.803831	-0.817798	0.930867	0.829157	0.770722	0.779277	-1.08583	0.0021528	0.15867
GOBP_CHITIN_METABOLIC_PROCESS	-1.21489	-1.33234	-1.29047	-1.1926	-1.49901	-1.28836	-1.46985	-1.05884	-1.35601	-1.37954	-1.43067	-1.24205	-0.598214	-1.29781	-1.2183	-1.4907	1.03096	0.451591	-1.07309	-1.21194	-1.14303	0.985784	0.563492	-0.84901	1.01464	1.14427	0.00221063	0.15867
GOBP_PHOSPHATIDYLSERINE_EXPOSURE_ON_APOPTOTIC_CELL_SURFACE	1.40788	1.60183	1.36662	1.43835	1.58029	1.36183	1.16647	1.09185	1.49203	1.48282	1.34932	1.38243	1.40849	1.41467	1.553	1.46478	-0.99959	-0.718255	1.32338	0.540604	-1.46071	-0.769671	-0.767939	1.36261	0.837033	0.727407	0.00222208	0.15867
GOBP_CYCLOOXYGENASE_PATHWAY	-1.75173	-1.62927	-1.56861	-1.52804	-1.13256	-1.9277	-1.78949	0.639571	-1.5804	-1.9267	-1.4397	-1.85634	-1.2631	-1.57681	-1.25725	-1.79277	-1.14022	-0.96091	-1.66434	0.845136	1.42591	0.651305	1.51119	-1.09616	1.36897	1.24585	0.00223302	0.15867
GOBP_B_CELL_HOMEOSTASIS	1.64101	-0.873153	1.28652	1.33203	1.21722	0.764734	0.69237	1.43534	1.90095	1.24968	1.0503	1.22984	0.777233	0.924885	1.26041	0.809946	-0.772534	1.34174	-1.2819	-0.748383	-0.646336	-0.886917	1.01439	-1.04133	1.07347	-1.12794	0.00226363	0.15867
GOBP_POSITIVE_REGULATION_OF_ENDOTHELIAL_CELL_APOPTOTIC_PROCESS	-1.67986	-1.44031	-1.62499	-1.78794	-1.03797	-1.75033	-0.961796	-0.935582	-1.64833	-1.79011	-1.769	-1.39865	-1.38881	-1.49909	-1.62773	-1.25685	1.35241	0.796147	1.2246	-1.34639	-1.71697	1.22725	0.804113	-0.884488	1.24344	-1.01751	0.00231511	0.15867
GOBP_BASEMENT_MEMBRANE_ORGANIZATION	1.86043	1.38569	1.77277	1.85956	0.92114	1.82635	1.21819	1.91688	2.03277	1.91742	1.85625	1.70948	1.60254	0.99279	1.86324	1.92703	1.06323	-1.45097	1.03474	0.856654	1.3162	-1.56243	-0.925631	-0.893271	1.54952	-1.3238	0.00233022	0.15867
GOBP_NEGATIVE_REGULATION_OF_CANONICAL_WNT_SIGNALING_PATHWAY	-1.15925	1.12442	-1.06031	-1.19079	-1.20038	-1.34814	-1.0933	-1.29755	-1.17038	-1.267	-1.1491	-1.37403	1.12332	-1.40935	-1.00153	1.00156	1.28043	0.85579	1.10147	-1.15072	0.892762	1.27073	0.96529	-1.36343	0.906841	1.07457	0.00242121	0.15867
GOBP_BRAIN_DERIVED_NEUROTROPHIC_FACTOR_RECEPTOR_SIGNALING_PATHWAY	1.49252	1.33079	1.45879	1.44506	0.862446	1.47297	1.69615	0.853207	1.34137	1.5832	1.46249	1.47679	1.50685	1.24886	1.16939	1.45754	1.401	0.449948	1.16034	-0.659642	-0.841311	0.924491	-1.01577	-1.06967	0.794104	-1.33842	0.00245877	0.15867
GOBP_LINOLEIC_ACID_METABOLIC_PROCESS	1.11606	1.31254	1.30767	1.37098	0.83988	1.5119	1.19945	0.872638	1.54995	1.21017	1.79455	1.61147	1.39731	0.939281	1.22808	0.953234	-1.03901	-0.737651	-0.721615	1.03073	0.89969	-0.868432	0.834482	1.20054	-0.840158	0.607516	0.00246481	0.15867
GOBP_MAINTENANCE_OF_PROTEIN_LOCATION	1.41889	1.15249	1.61317	1.86406	1.3761	1.71787	1.38664	1.39978	1.49879	1.28314	1.39759	1.24194	1.21736	0.83932	1.48482	1.14746	0.881485	-0.824451	-1.17905	-1.32303	1.03655	-0.990025	-1.25141	1.42921	1.39349	-0.929809	0.00250819	0.15867
GOBP_C21_STEROID_HORMONE_METABOLIC_PROCESS	-1.40475	-1.89745	-1.66011	-1.29269	-1.66185	-1.49445	-1.07418	1.08947	-1.36419	-1.476	-1.4295	-1.52087	-1.789	-1.05504	-1.46724	-1.4721	1.21837	-1.06351	1.30841	-0.949985	-1.21573	0.87327	0.790626	1.15465	-1.30149	0.926306	0.00250979	0.15867
GOBP_CELL_CELL_ADHESION	1.43266	1.48605	1.67049	1.50616	1.37204	1.43769	1.67159	1.4182	1.5171	1.37978	1.35825	1.54247	1.80573	1.32019	1.56369	1.85856	1.66764	-1.30056	1.76797	-1.27048	-1.58015	-1.44603	-1.30612	-1.27276	1.75512	-1.37059	0.0025315	0.15867
GOBP_REGULATION_OF_MITOCHONDRIAL_OUTER_MEMBRANE_PERMEABILIZATION_INVOLVED_IN_APOPTOTIC_SIGNALING_PATHWAY	1.71595	1.16967	1.43359	1.69364	-0.771956	1.22055	1.57492	1.18229	1.80002	1.61468	1.49887	1.8617	0.691806	0.900085	1.27317	1.5895	1.20144	0.875222	0.921674	0.582096	1.02832	-1.02898	-0.679873	-0.893779	-0.750217	-0.75617	0.0025347	0.15867
GOBP_REGULATION_OF_HORMONE_BIOSYNTHETIC_PROCESS	-1.21881	-1.39241	-1.30067	-0.934829	-1.31563	-1.66298	-1.2598	-1.03847	-1.22107	-1.2248	-1.39795	-0.927603	-1.63957	-0.875116	-1.11368	-1.18056	1.00371	0.996915	1.14947	-1.55701	-1.07796	-0.888438	0.651795	-0.690913	0.908823	0.86302	0.002579	0.15867
GOBP_NEURAL_PLATE_PATTERN_SPECIFICATION	1.05575	1.31724	1.50146	1.28599	0.949578	0.80863	1.77695	1.1035	1.0922	1.45814	1.55864	1.32786	1.63156	1.38488	1.2717	1.31711	0.997611	0.531126	1.14905	-0.499412	0.539973	-1.23859	1.24996	-1.28048	-0.607028	-1.10717	0.00258362	0.15867
GOBP_POSITIVE_REGULATION_OF_STEROID_HORMONE_SECRETION	-1.75598	-1.72633	-1.44186	-1.36641	0.734756	-1.32774	-1.29999	-0.95659	-1.77229	-1.68482	-1.66645	-1.54221	-1.42684	-1.58586	-1.35575	-1.60113	1.09288	-1.37763	0.8163	-1.06765	-1.07081	0.788736	0.951668	0.879085	-1.2224	1.54367	0.00259734	0.15867
GOBP_RESPONSE_TO_INSECTICIDE	1.24915	1.50298	1.08032	0.796348	0.953887	1.20184	1.19186	0.83341	1.11618	1.14834	1.44968	1.42956	1.56486	0.479434	1.2011	1.54359	-0.810482	-1.05125	0.76742	1.08682	-0.794362	-1.19248	-0.707935	-0.826022	1.37836	0.845788	0.00268181	0.15867
GOBP_MACROPHAGE_PROLIFERATION	-1.45846	-1.40349	-1.41483	-1.60383	-1.02007	-1.40768	-1.39219	-0.88112	-1.31081	-1.55159	-1.62545	-1.31335	-1.25582	-0.540398	-1.36331	-1.3403	0.73644	-0.633544	-1.15116	-0.84144	-1.19164	1.18436	0.972833	0.90044	0.94902	-0.920647	0.00272843	0.15867
GOBP_REGULATION_OF_VENTRICULAR_CARDIAC_MUSCLE_CELL_MEMBRANE_REPOLARIZATION	1.2843	1.32762	1.08017	1.635	1.11959	1.60548	1.18611	0.958131	1.39269	1.49743	1.22426	1.36227	1.32096	1.81422	1.6604	1.44496	-0.735726	-0.931191	1.03085	0.894727	0.479593	-0.982906	-0.938232	-0.895262	1.00245	1.54806	0.00274165	0.15867
GOBP_NAD_BIOSYNTHESIS_VIA_NICOTINAMIDE_RIBOSIDE_SALVAGE_PATHWAY	-1.54427	-1.51149	-1.2536	-1.42314	-1.25114	-1.74483	-1.51065	-0.722214	-1.21149	-1.40332	-1.52305	-1.86337	-1.02825	-0.966281	-0.981347	-1.4422	-0.77552	0.932413	-1.72854	-1.87723	0.477819	1.37188	1.19368	0.940129	1.05731	0.87166	0.00274534	0.15867
GOBP_VESICLE_TRANSPORT_ALONG_MICROTUBULE	0.9903	1.01798	1.27275	1.29282	1.86193	1.54481	1.53318	0.718225	1.17491	1.01814	0.772558	1.21048	1.01772	0.735943	1.21931	1.23627	-1.1046	-0.854514	0.865134	-0.850066	-0.896915	-1.17802	-0.953497	1.18892	0.809898	1.23249	0.00275247	0.15867
GOBP_PEROXISOME_PROLIFERATOR_ACTIVATED_RECEPTOR_SIGNALING_PATHWAY	-1.62632	-1.14404	-1.19013	-1.3872	-0.93225	-1.6476	-1.8375	-1.65943	-1.49413	-1.32431	-1.15281	-1.19128	-1.08605	1.04102	-0.874017	-1.35694	-1.595	0.732527	-0.932316	1.0533	0.677924	-1.41259	1.55068	0.879191	0.824073	1.06759	0.0027669	0.15867
GOBP_THYROID_HORMONE_MEDIATED_SIGNALING_PATHWAY	-1.54911	-1.3124	-1.53921	-1.67399	-1.66019	-1.70274	-1.21262	-1.70074	-1.43451	-1.33097	-1.14364	-1.51597	-1.47449	-0.910421	-1.45307	-1.30066	-0.585397	0.500858	0.869605	-1.39143	-0.857137	1.28965	1.68352	-1.2027	-0.940822	0.595318	0.00282577	0.15867
GOBP_MEMBRANE_INVAGINATION	1.10425	1.55698	1.61579	1.56355	0.990263	0.995533	1.08918	1.15543	1.20993	1.06924	1.11197	1.2306	1.25436	0.890193	0.994261	1.39948	0.892042	0.962752	0.98476	-0.763814	-0.862409	-1.03543	-0.858555	1.422	-1.03997	-0.954355	0.00282692	0.15867
GOBP_POSITIVE_REGULATION_OF_MAST_CELL_ACTIVATION	1.26381	0.927991	1.26039	1.11805	-0.887366	1.48155	0.757773	1.71302	1.44568	0.854861	0.974794	0.805589	1.22451	0.856977	0.827202	-1.12408	-0.605197	1.20415	-1.15326	-0.571789	0.869305	-0.66178	-0.685452	0.554085	-0.867655	-0.845606	0.0028448	0.15867
GOBP_SEGMENT_SPECIFICATION	-1.2052	-1.06275	-1.75871	-1.77527	-1.14272	-1.9079	-1.69912	-1.57378	-1.38126	-1.48431	-1.26431	-1.63337	-0.875858	0.851471	-1.14422	-1.17413	1.05032	1.81363	0.909043	0.735176	0.853252	1.82206	1.36011	-1.83008	-1.17144	-1.22244	0.0028619	0.15867
GOBP_REGULATION_OF_FAT_CELL_PROLIFERATION	-1.45365	-1.59006	-1.67405	-1.20562	-1.63666	-1.51365	1.00889	0.672876	-1.39489	-1.23608	-1.6865	-1.33371	-1.48133	-1.18462	-1.25143	-1.71182	-1.13859	1.42821	0.954514	0.641443	1.2287	0.655315	-0.963059	-1.07518	-0.683754	0.572528	0.00286217	0.15867
GOBP_ER_ASSOCIATED_MISFOLDED_PROTEIN_CATABOLIC_PROCESS	1.42263	0.870823	1.08388	1.35486	0.653326	1.77919	1.34134	1.35742	1.36744	1.45095	1.3861	1.24112	-0.505111	0.496611	1.41507	0.504805	0.614048	-0.677954	-0.541784	0.882082	1.37771	-0.478208	-1.52722	-1.07867	-0.695727	0.668776	0.0028943	0.15867
GOBP_POSITIVE_REGULATION_OF_SIGNAL_TRANSDUCTION_BY_P53_CLASS_MEDIATOR	-0.75354	-1.2433	-0.98161	-0.704569	-1.4293	-1.43148	-1.1035	1.29369	-1.27942	-0.9171	-0.860095	-0.847881	-1.07628	-0.901987	-0.858837	-1.09965	0.656524	0.72894	0.58975	-0.557691	-0.880783	1.10282	0.875967	-1.48952	0.914773	0.958353	0.00290016	0.15867
GOBP_INTERMEDIATE_FILAMENT_BUNDLE_ASSEMBLY	1.92208	1.59014	1.78496	1.80537	1.32114	1.41703	1.34922	1.73943	1.88851	1.93339	1.8469	1.72356	1.73831	1.71296	1.82648	1.5798	1.65372	-1.69508	-0.892464	1.64131	1.7541	-0.679016	-0.988204	-1.43974	-1.45692	0.858631	0.00292549	0.15867
GOBP_NEUROTRANSMITTER_GATED_ION_CHANNEL_CLUSTERING	1.35776	1.25304	1.42593	1.23868	1.63274	1.39624	1.52761	1.38921	1.50664	1.33216	1.06702	1.58943	1.28497	1.28802	1.13026	1.51136	1.16206	-0.978975	-0.757463	-1.41562	-0.715058	1.27174	-0.747009	1.11674	1.31401	-1.32717	0.00299905	0.15867
GOBP_REGULATION_OF_ENDOSOME_TO_PLASMA_MEMBRANE_PROTEIN_TRANSPORT	1.05847	1.47118	1.51756	1.37296	1.64531	1.27857	1.67956	1.48813	1.25047	1.3091	0.987698	1.60301	1.47317	1.24237	1.59403	1.35682	1.09799	-1.27515	-0.908337	-1.43983	-0.641297	0.859533	1.10815	1.05035	0.972961	-1.07353	0.00301669	0.15867
GOBP_POSITIVE_REGULATION_OF_HEART_GROWTH	1.16509	-1.13881	-0.885908	0.951931	1.42404	-1.1509	-1.25108	-1.39757	1.04781	-1.0555	0.983111	0.767474	0.995722	1.2117	1.42624	-1.04049	1.16361	0.981207	0.987949	1.40193	1.08733	1.24955	1.24353	0.988934	1.09076	1.39269	0.00304491	0.15867
GOBP_RESPONSE_TO_INTERLEUKIN_6	-1.92415	-1.74553	-1.79881	-1.73654	-1.73981	-2.23459	-2.12238	-0.95135	-1.9772	-1.86093	-2.07119	-1.95075	-1.7603	-1.32216	-1.66394	-2.17166	0.804028	1.28066	-1.51532	-2.24008	0.794864	1.5303	1.62047	-1.09158	-0.768202	-0.850924	0.00305084	0.15867
GOBP_NEGATIVE_REGULATION_OF_MAST_CELL_DEGRANULATION	-1.59495	-0.905833	-0.863431	-1.68704	-1.4041	-1.56122	-1.13281	-1.50022	-1.13647	-1.50109	-1.52236	-1.64662	-1.17735	-1.29593	-1.42712	-1.14882	-0.629615	-1.41155	0.789195	0.957052	1.13072	-0.927093	1.08184	1.06395	-1.72703	1.391	0.00308137	0.15867
GOBP_NEGATIVE_REGULATION_OF_MAST_CELL_ACTIVATION_INVOLVED_IN_IMMUNE_RESPONSE	-1.58641	-1.1017	-1.01778	-1.87	-1.42237	-1.57248	-1.20584	-1.25816	-1.2889	-1.58052	-1.66207	-1.66936	-1.36456	-1.38023	-1.57228	-1.21958	1.0348	-1.42976	1.14964	-0.816441	1.09453	-0.912331	0.793307	1.09632	-1.86675	1.29492	0.00312197	0.15867

## Sheet: Table S3
pathway	pval	padj	log2err	ES	NES	size	leadingEdge genes
HALLMARK_TNFA_SIGNALING_VIA_NFKB	4.69419423135125e-44	2.347097115675625e-42	1.7268307832133856	0.7288095582738223	3.371851317821431	179	MAFF, CXCL2, CXCL3, IL1A, PTGS2, BIRC3, IL6, HBEGF, PLAUR, CD83, RELB, NR4A3, TNFAIP3, DUSP5, TNFAIP6, SLC16A6, ATF3, BTG3, MXD1, ICAM1, PTGER4, NAMPT, PPP1R15A, GEM, GADD45A, CCL5, SLC2A3, YRDC, CXCL6, IL1B, ZC3H12A, KLF4, SPHK1, PTX3, RIPK2, IER3, SERPINB2, RCAN1, TNC, PHLDA2, G0S2, TRAF1, IER5, INHBA, TRIB1, SOD2, SERPINB8, TAP1, IFIT2, NFKB1, NFKB2, RNF19B, BIRC2, IRS2, LIF, TGIF1, PANX1, SIK…
HALLMARK_INFLAMMATORY_RESPONSE	1.2748583837973672e-24	3.187145959493418e-23	1.2871036723014444	0.6520004517584888	2.9421501399549204	147	CXCL8, PVR, IL1A, EREG, EBI3, IL6, HBEGF, PLAUR, IRF7, TNFAIP6, MXD1, HAS2, ICAM1, PTGER4, NAMPT, KCNJ2, IRAK2, CCL5, CD55, CXCL6, IL1B, SPHK1, RIPK2, EIF2AK2, TNFSF15, RNF144B, AHR, INHBA, NLRP3, IL18R1, NFKB1, C5AR1, BST2, LIF, EDN1, GCH1, CD82, IFITM1, LYN, CDKN1A, ATP2B1, CD70, SLC31A1, SELENOS, NFKBIA, TLR1, CHST2, ICAM4, SERPINE1, SLC31A2, TLR3, IL7R, TNFSF9, ADRM1, CCL2, GPR183, SLC11A2, R…
HALLMARK_INTERFERON_ALPHA_RESPONSE	5.223601653800635e-16	6.5295020672507934e-15	1.027669870543582	0.6581127956956895	2.766632997100708	91	IRF7, IFI44, ISG15, SAMD9, OAS1, RIPK2, EIF2AK2, CMPK2, IFI44L, USP18, TAP1, PNPT1, IFI27, IFIT2, HERC6, SAMD9L, BST2, OASL, OGFR, PLSCR1, IFITM1, HELZ2, MX1, BATF2, SP110, ISG20, IFIH1, IRF9, IFIT3, PARP9, ADAR, PARP12, EPSTI1, LAP3, TMEM140, TRIM25, B2M, NCOA7, LAMP3, ELF1, HLA-C, IFITM3, TRIM5, IL4R, DDX60, PARP14, TRIM14, IFI35, SLC25A28, IRF1, PROCR, TENT5A, DHX58, TRIM26
HALLMARK_INTERFERON_GAMMA_RESPONSE	2.8542299641889356e-18	4.757049940314893e-17	1.1053365773140096	0.5720548283616625	2.639876920479411	171	PTGS2, IL6, TNFAIP3, IRF7, TNFAIP6, IFI44, ISG15, CD274, ICAM1, NAMPT, OAS3, CCL5, PNP, RIPK2, EIF2AK2, OAS2, MX2, CMPK2, IFI44L, SOD2, USP18, TAP1, PNPT1, IFI27, IFIT2, NFKB1, HERC6, LYSMD2, SAMD9L, MTHFD2, BST2, OASL, PTPN6, PELI1, GCH1, OGFR, STAT1, PLSCR1, CDKN1A, BANK1, HELZ2, MX1, XAF1, CASP3, CASP4, BATF2, SP110, NFKBIA, ISG20, IFIH1, IRF9, IFIT3, ADAR, ZNFX1, IFIT1, PARP12, EPSTI1, LAP3, …
HALLMARK_UV_RESPONSE_UP	7.021308720119294e-11	5.851090600099413e-10	0.8390889356212738	0.5161037328326337	2.333984437030569	144	CXCL2, IL6, CYP1A1, ATF3, BTG3, PPIF, ICAM1, DDX21, CEBPG, HSPA13, SOD2, NUP58, TAP1, GRPEL1, PPAT, HTR7, GCH1, NTRK3, TFRC, LYN, NXF1, AGO2, CASP3, NR4A1, FGF18, NFKBIA, MSX1, CHRNA5, E2F5, BMP2, FKBP4, CCND3, DNAJA1, CLTB, ALAS1, PRPF3, HLA-F, BID, EIF5, CDC34, BAK1, MARK2, IL6ST, ATP6V1C1, JUNB, SQSTM1, SLC25A4, RASGRP1, ASNS, IGFBP2, CHKA, PLCL1, IRF1, RRAD, AMD1, TMBIM6, GRINA, CDK2, POLE3, …
HALLMARK_MYC_TARGETS_V2	1.2758545793615993e-7	7.08808099645333e-7	0.6901324587967956	0.6105201060868963	2.330140666172455	57	GNL3, NOP56, HK2, BYSL, RRP12, NOP16, PPRC1, WDR43, NOLC1, RCL1, IMP4, RRP9, NOP2, SUPV3L1, NIP7, TFB2M, PPAN, MYBBP1A, WDR74, NDUFAF4, DDX18, PRMT3, EXOSC5, GRWD1, MPHOSPH10, MYC, PUS1, SRM, MRTO4
HALLMARK_KRAS_SIGNALING_UP	2.4483640666445526e-11	2.448364066644553e-10	0.8634153916066928	0.5042764648595581	2.28164	151	EREG, PTGS2, HDAC9, BIRC3, HBEGF, PLAUR, TNFAIP3, RELN, PTPRR, ETV4, SPRY2, SCG5, IL33, PPP1R15A, HSD11B1, YRDC, IL1B, KLF4, RBP4, TFPI, CTSS, G0S2, TRAF1, INHBA, TRIB1, PLAT, ETV5, ANGPTL4, ALDH1A2, LCP1, DUSP6, LIF, USP12, GPRC5B, LAT2, JUP, PRELID3B, ADAM17, BMP2, CCND2, ADGRL4, IL7R, CBL, ITGA2, SPP1, PDCD1LG2, AVL9, GNG11, HKDC1, CAB39L, MAP7, ERO1A, GALNT3, ETV1, LY96
HALLMARK_UNFOLDED_PROTEIN_RESPONSE	5.710696384690973e-9	4.079068846207838e-8	0.7614608014455848	0.5200703083429155	2.235820574023892	109	ATF3, ERN1, DNAJB9, CHAC1, STC2, CEBPG, SLC7A5, NOP56, MTHFD2, DDX10, CEBPB, DCP1A, TSPYL2, NOLC1, RRP9, IFIT1, DCP2, SERP1, XBP1, XPOT, HSPA9, SRPRA, CCL2, DKC1, FKBP14, NFYA, EXOSC5, EXOSC4, SRPRB, GOSR2, HSPA5, EIF2S1, ERO1A, EIF4EBP1, CKS1B, HERPUD1, ASNS, IMP3, EXOSC2, DNAJC3, PSAT1, EDEM1, SDAD1, ATF6, NOP14, EIF4E, ATF4, LSM1, SLC1A4, EIF2AK3, CNOT6, HYOU1, KIF5B
HALLMARK_ALLOGRAFT_REJECTION	1.8991130777213573e-8	1.1869456735758483e-7	0.7337619883564803	0.49302405401948757	2.1698288939071424	121	EREG, HDAC9, SRGN, IL6, IL12A, IRF7, IL11, ICAM1, DYRK3, GPR65, CCL5, IL1B, RIPK2, CTSS, INHBA, NLRP3, TAP2, TAP1, LIF, PTPN6, STAT1, LYN, TLR1, HLA-E, IL16, CCND3, CCND2, EIF3J, B2M, TLR3, CCL2, HLA-DOB, BCL10, UBE2D1, STAB1, CCL7, IL4R, ABCE1, TRAF2, IFNGR1, EGFR, STAT4, ITGB2, DEGS1, EIF3A, ACVR2A, ST8SIA4, PRKCG, CD40, NME1, TIMP1, UBE2N, ACHE, HCLS1, ETS1, EIF5A, HLA-A, IL27RA, CD47, HLA-G, …
HALLMARK_COMPLEMENT	9.424313921481109e-7	4.712156960740554e-6	0.6594443980379349	0.43272	1.9595670777348713	154	MAFF, IL6, PLAUR, TNFAIP3, IRF7, DUSP5, TFPI2, CCL5, CD55, SERPINB2, CTSS, PLAT, DOCK4, C9, DUSP6, MMP12, NOTCH4, PLSCR1, LYN, CDK5R1, CXCL1, CASP3, CASP4, CEBPB, GATA3, CTSL, C3, LAP3, SERPINE1, BRPF3, GCA, PRDM4, CTSC, SH2B3, F10, CASP7, CDH13, DYRK2, HSPA5, PRSS3, ADAM9, OLR1, PPP2CB, RASGRP1, GRB2, DGKG, FDX1, CDA, IRF1, CTSH, USP15, DGKH, PLA2G4A, CTSV, MMP14, USP16, VCPIP1, RNF4, RABIF
HALLMARK_IL6_JAK_STAT3_SIGNALING	8.920806922144248e-4	0.0018585	0.47727081536286214	0.4556343814118743	1.7787408903874284	62	CXCL3, EBI3, IL6, IL1B, INHBE, IL18R1, TNFRSF12A, STAT1, CXCL1, IRF9, TNFRSF21, CSF2RB, CBL, BAK1, IL6ST, CCL7, IL4R, IFNGR1, GRB2, IL15RA, IRF1
HALLMARK_APOPTOSIS	7.251064662819628e-5	2.311002272560226e-4	0.5384340963099162	0.3904579542687565	1.7612106990468175	146	IL1A, EREG, BIRC3, IL6, PMAIP1, ATF3, BTG3, DDIT3, GADD45A, IL1B, IER3, PLAT, SOD2, TAP1, PEA15, TNFRSF12A, CCND1, GCH1, LEF1, CDKN1A, MCL1, CASP3, CASP4, ISG20, LMNA, CYLD, BMP2, BCL2L2, CCND2, AIFM3, XIAP, DNAJA1, BID, RELA, BCL10, CASP7, PPP3R1, SC5D, IFITM3, SQSTM1, CTH, CFLAR
HALLMARK_P53_PATHWAY	3.7146103040363825e-5	1.428696270783224e-4	0.557332	0.37567765580744195	1.747684546483042	185	IL1A, HBEGF, ATF3, SLC19A2, MXD1, DDIT3, PPP1R15A, GADD45A, AEN, TM4SF1, KLF4, SPHK1, TRIB3, IER3, SLC3A2, TRAF4, IER5, OSGIN1, TAP1, TGFA, RNF19B, LIF, PLK3, CD82, CDKN1A, CDK5R1, HSPA4L, MKNK2, SFN, TSPYL2, DNTTIP2, BMP2, CCND3, CCND2, STOM, MDM2, CDKN2AIP, TNFSF9, CSRNP2, DRAM1, SLC35D1, BAK1, CDH13, KRT17, EPHA2, NINJ1, NUDT15, CEBPA, NOL8, XPC, UPP1, CCNK, PPM1D, TPRKB, RCHY1, SLC7A11, RRP8,…
HALLMARK_IL2_STAT5_SIGNALING	1.3071457221821035e-4	3.8445462417120696e-4	0.5188480777437918	0.373362	1.7025455873785236	161	MAFF, SPRY4, CD83, IL1RL1, ETV4, NFKBIZ, MXD1, BATF3, GPR65, SLC2A3, PNP, AHR, TRAF1, NT5E, IL18R1, PRNP, LIF, BCL2, PTRH2, PLSCR1, HK2, CASP3, ODC1, TNFRSF21, SLC39A8, PRKCH, PHLDA1, NOP2, BMP2, CCND3, CCND2, NFIL3, RORA, XBP1, LRRC8C, PLIN2, SPP1, POU2F1, MYC, UCK2, TGM2, IFITM3, SMPDL3A, PUS1, CDC6
HALLMARK_MTORC1_SIGNALING	7.395207272192723e-5	2.311002272560226e-4	0.5384340963099162	0.3619685669113397	1.6925455547062866	190	POLR3G, DDIT3, NAMPT, PPP1R15A, SLC2A3, PNP, TRIB3, NFKBIB, STC1, IFRD1, MTHFD2L, SLC7A5, PNO1, MTHFD2, TFRC, HK2, CDKN1A, ARPC5L, MAP2K3, UFM1, CDC25A, RRP9, RIT1, M6PR, EEF1E1, NFIL3, SERP1, XBP1, HSPA9, GCLC, CTSC, DDX39A, UBE2D3, GLA, TCEA1, SC5D, NUFIP1, TES, HSPA5, ERO1A, SQSTM1, CTH, ASNS, ATP6V1D, SLC7A11, PSMD12, PSMC4, PSMD14, ETF1, PSAT1, SLC1A5, EDEM1, EIF2S2, ITGB2, ABCF2, GOT1, ADIP…
HALLMARK_G2M_CHECKPOINT	1.8819847850498365e-4	5.227735514027323e-4	0.5188480777437918	0.35049033465196633	1.6489332855791985	194	SLC7A5, MTF2, CCND1, ODC1, CDC25A, NOLC1, SLC38A1, ORC6, DKC1, ATF5, E2F3, CCNT1, DDX39A, SRSF1, MYC, UCK2, UPF1, SNRPD1, TENT4A, CDC6, BRCA2, CKS1B, UBE2S, WRN, TOP1, MT2A, KMT5A, RASAL2, RPA2, NCL, SYNCRIP, DR1, SRSF10, AMD1, YTHDC1, SLC7A1, MYBL2, HMGA1, SLC12A2, MAD2L1, SS18, GSPT1, PRPF4B, E2F1, POLQ, BUB3, CHAF1A, XPO1, TRA2B, EZH2, EFNA5, KIF5B, NUP50, DBF4, SMC4, KPNB1, SRSF2, ABL1, PTTG1…
HALLMARK_MYC_TARGETS_V1	3.004440591440721e-4	7.511101478601802e-4	0.49849310876659025	0.3448473503478643	1.6196409289263762	195	IFRD1, DDX21, GNL3, NOP56, NOP16, ODC1, NOLC1, RRP9, SNRPA1, EIF3J, XPOT, DDX18, SRPK1, CNBP, RSL1D1, CSTF2, SRSF1, MYC, EIF2S1, SNRPD1, SRM, ACP1, SSB, ABCE1, SNRPB2, RNPS1, UBA2, UBE2E1, PA2G4, PSMC4, SYNCRIP, PSMD14, ETF1, CTPS1, EIF2S2, CCT5, CDK2, EIF1AX, SRSF7, POLE3, EIF4E, SRSF3, ILF2, MAD2L1, HSPD1, PSMC6, GSPT1, HNRNPA3, BUB3, HDAC2, NME1, SNRPG, XPO1, HDGF, HSPE1, TRA2B, HNRNPR, MCM7, …
HALLMARK_E2F_TARGETS	5.936780508151519e-4	0.0012906	0.47727081536286214	0.3375027043775729	1.594935103756385	198	LYAR, PNN, NOP56, MTHFD2, TFRC, CDKN1A, CDC25A, NOLC1, PSMC3IP, ORC6, DDX39A, NUP153, SRSF1, MYC, POLD3, EIF2S1, SNRPB, BRCA2, GINS3, CKS1B, UBE2S, PPM1D, CNOT9, RFC3, PA2G4, RPA2, SYNCRIP, CTPS1, TIPIN, PHF5A, ING3, RAD51AP1, SLBP, RNASEH2A, AK2, DCTPP1, ATAD2, CCNE1, MYBL2, HMGA1, POP7, MAD2L1, EED, DIAPH3, GSPT1, DSCC1, NME1, XPO1, TRA2B, CCP110, EZH2, DNMT1, MCM7, DCK, NBN, IPO7, PRDX4, SMC4,…
HALLMARK_WNT_BETA_CATENIN_SIGNALING	0.14689265536723164	0.19850358833409681	0.15740289930528326	0.36273515375051657	1.2847150030682202	39	HEY1, NOTCH4, LEF1, DLL1, FZD8, AXIN1, ADAM17, CCND2, HEY2, MYC, DKK1, GNAI1
HALLMARK_ESTROGEN_RESPONSE_EARLY	0.073501	0.11484526112185688	0.23112670967383428	0.26480386371026365	1.2251201245637258	179	PMAIP1, PPIF, MICB, SLC19A2, WWC1, STC2, DHRS2, KLF4, SLC7A5, GAB2, BCL2, CCND1, HSPB8, RAPGEFL1, NPY1R, RRP12, PODXL, SFN, SLC39A6, FOXC1, FKBP4, NRIP1, SIAH2, ABLIM1, MYBBP1A, XBP1, SLC16A1, PTGES, CYP26B1, GLA, BCL11B, ISG20L2, NXT1, IL6ST, MYC, MYBL1, ELF1, TGM2, MREG, KRT15, RBBP8, SLC7A2, RASGRP1, ADCY9, FCMR
HALLMARK_HYPOXIA	0.10344827586206896	0.1477832512315271	0.19189224038483796	0.2569435958518666	1.1921464406656146	181	MAFF, IL6, PLAUR, TNFAIP3, ATF3, DDIT3, PPP1R15A, NEDD4L, STC2, SLC2A3, NOCT, IER3, PYGM, STC1, ANGPTL4, JMJD6, IRS2, BCL2, HK2, CDKN1A, ISG20, CHST2, SIAH2, SERPINE1, NFIL3, PGM2, RORA, DUSP1, PLIN2, PGF, CHST3, DTNA, TES, HSPA5, TGM2, ERO1A, LDHC
HALLMARK_ANDROGEN_RESPONSE	0.18026565464895636	0.23355197773802425	0.14122511964253093	0.2752989350364864	1.1544763329907597	90	DNAJB9, UAP1, CCND1, RRP12, SRP19, ZBTB10, NKX3-1, CCND3, B2M, ADRM1, CDK6, ELL2, MAF, SGK1, ADAMTS1, MAP7, PA2G4, BMPR1B, SAT1, UBE2J1, PMEPA1, MERTK, TMEM50A, CENPN, IQGAP2
HALLMARK_ESTROGEN_RESPONSE_LATE	0.1821705426356589	0.23355197773802425	0.14205664357582118	0.24859921538223378	1.135009548872192	160	BTG3, PPIF, TFPI2, MICB, DHRS2, KLF4, SLC7A5, PTPN6, BCL2, MAPK13, CCND1, HSPB8, RAPGEFL1, NPY1R, GPER1, HSPA4L, ISG20, SFN, FOXC1, FKBP4, NRIP1, SIAH2, XBP1, SLC16A1, PTGES, SGK1, CYP26B1, GLA, NXT1, IL6ST, CDC6, SLC29A1, RBBP8, CXCL14, METTL3
HALLMARK_TGF_BETA_SIGNALING	0.256262	0.312515	0.11673920479122178	0.2987788916664213	1.123855088304354	52	PPP1R15A, SMURF2, TGIF1, NOG, TGFBR1, SMURF1, BMP2, SERPINE1, XIAP, UBE2D3, ARID4B, JUNB
HALLMARK_DNA_REPAIR	0.35271317829457366	0.4008104298801974	0.0968878	0.23139	1.0441487978213257	147	PNP, EIF1B, TAF13, CMPK2, UPF3B, NT5C3A, STX3, ELOA, ADRM1, VPS37B, ELL, POLD3, SNAPC4, GTF2B, PDE4B, DAD1, RALA, RNMT, POLR2A, COX17, XPC, CSTF3, CLP1, RFC3, POLR1C, RPA2, CDA, ZNF707, POM121, POLR2D, SNAPC5, POLR2K, GTF2H1, POLR2F, GTF2A2, BRF2, SUPT5H, BCAP31, NME1, SRSF6, POLR3C, UMPS, HCLS1, RAD51, RAE1, CCNO, FEN1
HALLMARK_PI3K_AKT_MTOR_SIGNALING	0.390716	0.43412851923490225	0.0908241	0.2455793478470195	1.0353810811015682	93	DDIT3, TRIB3, NFKBIB, CDKN1A, MAP2K3, MKNK2, MAPK8, SFN, DUSP3, RIT1, ARF1, UBE2D3, CAB39L, SQSTM1, TRAF2, CAB39, GRB2, EGFR, PPP2R1B, CDK2, EIF4E, HRAS, TBK1, E2F1, PIKFYVE
HALLMARK_CHOLESTEROL_HOMEOSTASIS	0.4635108481262327	0.5038161392676442	0.0824344	0.25145147346864904	0.9930817822880519	67	PLAUR, ANTXR2, ATF3, TRIB3, CPEB2, TNFRSF12A, PLSCR1, NFIL3, ATF5, SC5D, FBXO6, GNAI1
HALLMARK_SPERMATOGENESIS	0.8223062381852552	0.8390879981482195	0.052057	0.20362977915615357	0.8307129194668941	80	SCG5, IL13RA2, HSPA4L, SIRT1, TEKT2, ZC2HC1C, ELOVL3, MAP7, LDHC, CLPB, PCSK1N, IP6K1, CLGN, TOPBP1, RPL39L, SLC12A2
HALLMARK_NOTCH_SIGNALING	0.8096153846153846	0.8390879981482195	0.0535669	0.22959390006694466	0.7636984866712294	30	CCND1, ST3GAL6, DLL1, DTX4
HALLMARK_PROTEIN_SECRETION	0.9905123339658444	0.9905123339658444	0.043712583357955095	0.15707037889912107	0.6586804813788821	90	GOLGA4, M6PR, ARF1, CTSC, SEC22B, STAM, RAB5A, GLA, RAB9A, GOSR2, EGFR, TMX1, ABCA1, IGF2R, YIPF6, SNAP23, SCRN1, BET1, SCAMP3, ATP6V1H, NAPA, CLTA, VPS4B, NAPG, MAPK1, ANP32E, ARFGEF2, COPB1, PPT1, YKT6, ATP1A1
HALLMARK_PANCREAS_BETA_CELLS	0.7333333333333333	0.7801418439716311	0.0619763	-0.27967	-0.822062	19	DPP4, MAFB, FOXO1, AKT3, ELP4, GCK, PAK3
HALLMARK_GLYCOLYSIS	0.33264462809917356	0.3867960791850856	0.10434395258194858	-0.222735	-1.04312	171	TGFBI, CASP6, COL5A1, G6PD, LHX9, PDK3, ALDH7A1, MPI, IGFBP3, PC, AGL, SDC3, DCN, SLC37A4, HDLBP, IDH1, B3GALT6, SDHC, LHPP, GPC1, IDUA, CHST12, MDH1, GALK1, SPAG4, TALDO1, PYGL, SLC16A3, PHKA2, CHPF2, IL13RA1, ZNF292, GYS1, FUT8, GUSB, GMPPA, PAM, PPFIA4, ALDOA, CAPN5, TPI1, PYGB, ABCB6, UGP2, MED24, NSDHL, LDHA, ANG, SRD5A3, KDELR3, ANKZF1, DLD, KIF20A, CITED2, VEGFA, B4GALT2, B4GALT7, NDUFV3, …
HALLMARK_ANGIOGENESIS	0.3049792531120332	0.3630705394190872	0.11012226383553594	-0.332726	-1.11425	30	S100A4, COL3A1, NRP1, POSTN, COL5A2
HALLMARK_REACTIVE_OXYGEN_SPECIES_PATHWAY	0.21237113402061855	0.2654639175257732	0.13500203382863138	-0.30841	-1.15213	48	CAT, G6PD, PTPA, PDLIM1, NQO1, GPX4, STK25, NDUFS2, PRDX2
HALLMARK_HEME_METABOLISM	0.11065573770491803	0.15368852459016394	0.19189224038483796	-0.26001	-1.21099	161	ANK1, NFE2, CAT, NNT, FECH, ERMAP, ALDH6A1, ALAD, PC, MGST3, SEC14L1, TNS1, DAAM1, PPOX, FBXO9, HEBP1, TENT5C, FN3K, BLVRA, PRDX2, SELENBP1, UROS, MPP1, NARF, TFDP2, BNIP3L, SIDT2, BLVRB, PIGQ, CAST, TSPAN5, RBM5, UCP2
HALLMARK_KRAS_SIGNALING_DN	0.0846457	0.12447892542843911	0.21654283673534816	-0.293868	-1.272	102	P2RX6, SELENOP, FGGY, PDK2, SYNPO, GAMT, PTGFR, MTHFR, HTR1D, CYP39A1, KCND1, SLC25A23, CCDC106, PRKN, SNN, TENT5C, RGS11, C5, IDUA
HALLMARK_MITOTIC_SPINDLE	0.021897720133606458	0.0364962	0.35248785758361917	-0.278434	-1.32569	198	FLNA, SHROOM2, SYNPO, GSN, CEP250, NUMA1, CAPZB, PLEKHG2, PKD2, MYH10, FGD6, SPTAN1, HDAC6, ACTN4, VCL, MYH9, FARP1, TUBGCP2, ITSN1, RASA1, TBCD, PXN, LLGL1, DST, BIN1, KIF3C, TUBGCP6, SOS1, TUBA4A, SPTBN1, KIFAP3, MID1, ABR, HOOK3, CEP192, ARHGAP4, BCR, FLNB, CYTH2, ARFGEF1, CEP131, RABGAP1, SHROOM1, ARAP3, AKAP13, CLIP2, ARHGEF3, MARCKS
HALLMARK_XENOBIOTIC_METABOLISM	0.016572491982591867	0.028573262038951493	0.35248785758361917	-0.293758	-1.36298	156	CAT, CASP6, ATOH8, DDAH2, IL1R1, TKFC, IGF1, ETFDH, BPHL, PMM1, PC, ECH1, ADH5, GSTM4, NQO1, IDH1, ABCC3, TNFRSF1A, PTGR1, MAN1A1, ACO2, PINK1, FBLN1, RETSAT, ENTPD5, CDO1, EPHX1, ALDH2, NDRG2, SLC6A6, DHRS1, AHCY, AKR1C2, AKR1C3, ACOX3, BLVRB, TDO2, GSS, CYP2E1, NFS1, PGD, IGFBP4, FAH, CROT, CBR1, DCXR
HALLMARK_HEDGEHOG_SIGNALING	0.0767635	0.11630831132905822	0.2343926472946861	-0.414298	-1.38742	30	AMOT, DPYSL2, GLI1, PTCH1, SCG2, NRP1, THY1, MYH9, RASA1
HALLMARK_APICAL_JUNCTION	0.0163016	0.028573262038951493	0.35248785758361917	-0.304873	-1.42767	167	TGFBI, SHROOM2, ACTG1, GAMT, CNN2, MMP2, ITGB4, THBS3, ARHGEF6, ITGA10, EXOC4, GNAI2, SDC3, EVL, MYH10, THY1, FBN1, CERCAM, CRAT, PARVA, SHC1, ACTN4, VCL, MYH9, SPEG, ACTB, MYL9, ADAMTS5, CTNND1, RASA1, CLDN11, TMEM8B, PTEN, ITGB1, MVD, AKT2, HADH, RRAS, PARD6G, PBX2, CDH6, BMP1, FLNC, SORBS3, INPPL1, MAPK11, NLGN2, ZYX, PIK3R3, LDLRAP1, LAYN, SKAP2, MAPK14, PLCG1, PIK3CB, AKT3
HALLMARK_COAGULATION	0.014657	0.027142563213477723	0.3807304007227924	-0.345951	-1.46332	93	PRSS23, GSN, MST1, HTRA1, MSRB2, MMP2, MMP11, THBS1, CFD, CRIP2, CTSO, SIRT2, F8, CFI, FN1, FBN1, LRP1, CAPN2, SPARC, KLF7, ISCU, LTA4H, SERPING1, DPP4, WDR1, BMP1, S100A13, CPQ, S100A1
HALLMARK_ADIPOGENESIS	0.00153126	0.00294472	0.45505986738722953	-0.317848	-1.50045	186	CAT, MYLK, PHLDB1, LAMA4, DECR1, ANGPT1, SSPN, TKT, ECH1, LPCAT3, EPHX2, MGST3, ETFB, SLC25A1, SCP2, CMBL, IDH1, CDKN2C, GPX4, PHYH, CRAT, ENPP2, IDH3G, ACO2, SDHC, COQ5, ITSN1, HIBCH, PFKL, RETSAT, ACADS, MCCC1, ALDH2, RAB34, SLC27A1, CD151, UQCRC1, HADH, CPT2, COQ9, ECHS1, SUCLG1, TALDO1, CD302, PDCD4, CCNG2, PGM1, VEGFB, SAMM50, ATP5PO, UCP2, FAH, IMMT, OMD, REEP6, TST, DBT, SNCG, ACLY
HALLMARK_APICAL_SURFACE	0.034573544354375936	0.0557638	0.3217759180753611	-0.441924	-1.51583	33	SHROOM2, SULF2, CRYBG1, FLOT2, THY1, ATP8B1, GAS1, TMEM8B, EPHB4, CROCC, MDGA1
HALLMARK_OXIDATIVE_PHOSPHORYLATION	5.312029033899052e-4	0.00124533	0.47727081536286214	-0.32818	-1.56254	198	NNT, SURF1, ALDH6A1, ETFDH, DECR1, ECH1, MGST3, ACAA1, ETFB, DLST, BDH2, ATP5MC2, IDH1, HADHA, GPX4, PHYH, IDH3G, HADHB, ACO2, SDHC, ACADSB, RETSAT, NDUFS2, PDHB, MDH1, ATP5F1A, ISCU, OXA1L, COX5B, UQCRC1, ATP5PD, ATP5F1C, ATP1B1, IDH2, ECHS1, SUCLG1, ATP5ME, ATP5F1D, NDUFV1, OGDH, CYB5R3, ATP5PO, ACAT1, NDUFB1, IMMT, NDUFC1, COX6B1, SLC25A3, MPC1, PHB2, UQCRC2, SDHA, ATP5MC3, NDUFA2, COX7C, ECI1…
HALLMARK_UV_RESPONSE_DN	0.00110517	0.00221033	0.45505986738722953	-0.35187	-1.5939	142	PDGFRB, KIT, COL1A1, DBP, COL1A2, ATP2B4, FZD2, COL3A1, ANXA4, PTGFR, EFEMP1, NRP1, MGMT, MAP1B, AMPH, MAP2K5, PRKCA, ERBB2, RXRA, BCKDHB, ARHGEF9, KCNMA1, FBLN5, COL5A2, ADD3, GJA1, SYNJ2, ANXA2, TGFBR3, PTEN, CDON, IGF1R, RGS4, SMAD3, ZMIZ1, SLC22A18, PIAS3, CAV1, FHL2, ATRX, PLCB4, IGFBP5, PIK3R3, PMP22, MAPK14, SRI, AKT3, GCNT1, ID1, CDC42BPA
HALLMARK_MYOGENESIS	5.479436409622536e-4	0.00124533	0.47727081536286214	-0.350206	-1.6278	158	CTF1, COL6A3, COL1A1, ADAM12, GSN, COL3A1, MYLK, PDLIM7, LDB3, ITGB4, IGF1, CFD, EPHB3, SIRT2, SSPN, IGFBP3, PC, AGL, TNNT1, NQO1, ITGB5, PPP1R3C, FHL1, TSC2, PTGIS, SPTAN1, PLXNB2, CRAT, MYH9, SPEG, PICK1, SCD, SPARC, HDAC5, MYO1C, TPD52L1, AK1, ITGB1, BIN1, GAA, AKT2, ENO3, MYBPH, FLII, OCEL1, DAPK2, LAMA2, SORBS3, BDKRB2, COL6A2, SOD3, SVIL, FDPS, FABP3, MYL6B, IGFBP7, TPM2, DMPK, PPFIA4, AEBP…
HALLMARK_FATTY_ACID_METABOLISM	2.1859065834022804e-4	5.752385745795475e-4	0.5188480777437918	-0.376371	-1.67699	133	ETFDH, DECR1, BPHL, S100A10, ALAD, ECH1, BCKDHB, GRHPR, LGALS1, ACAA1, DLST, TP53INP2, D2HGDH, IDH1, CRAT, IDH3G, DHCR24, GSTZ1, HADHB, ACO2, SDHC, HIBCH, RETSAT, ACOT8, EHHADH, HSDL2, ACADS, EPHX1, BLVRA, PDHB, MDH1, PTPRG, ACOT2, UROS, HSD17B4, ENO3, HADH, CPT2, ECHS1, SUCLG1, TDO2, MLYCD, SUCLG2, CRYZ, ECI2, REEP6, CBR1, MAOA, SDHA, NTHL1, ECI1, HSD17B7, ALDOA
HALLMARK_EPITHELIAL_MESENCHYMAL_TRANSITION	2.4898564917961444e-5	1.0374402049150602e-4	0.5756102610711286	-0.362251	-1.72191	196	ACTA2, PDGFRB, CXCL12, DPYSL3, COL6A3, FLNA, COL1A1, TGFBI, SLIT3, ADAM12, COL5A1, PCOLCE, COL1A2, COL12A1, CTHRC1, COL3A1, MYLK, OXTR, LOXL1, HTRA1, SCG2, MMP2, THBS1, POSTN, MATN2, BGN, MGP, IGFBP3, LOXL2, LGALS1, DCN, ITGB5, MAGEE1, FN1, THY1, FBN1, FBLN2, FBLN5, COL5A2, GJA1, LRP1, EFEMP2, GAS1, MYL9, CAPG, FBLN1, GPC1, FAP, SPARC, TGFBR3, VIM, DST, ITGB1, ANPEP, THBS2, RGS4, FBN2, EDIL3, SNT…
HALLMARK_PEROXISOME	5.8334098969216985e-5	2.0833606774720354e-4	0.557332	-0.44955	-1.87763	87	CAT, MVP, DHRS3, ECH1, EPHX2, ACAA1, GSTK1, SCP2, PEX11B, GNPAT, IDH1, PEX2, CRAT, DHCR24, RETSAT, ACOT8, EHHADH, CTBP1, LONP2, SULT2B1, FIS1, HSD17B4, HSD3B7, PEX6, IDH2, PRDX5, CRABP2, MLYCD, PEX11A, ABCB9, ABCD1, TSPO, ECI2, ABCC5, SLC35B2, FDPS, PABPC1, FADS1
HALLMARK_BILE_ACID_METABOLISM	4.121264976522151e-6	1.873302262055523e-5	0.610527	-0.485757	-2.02886	87	CAT, AR, EFHC1, PEX11G, CYP39A1, NUDT12, RXRA, EPHX2, ABCA6, PAOX, GSTK1, RBP1, SCP2, GNPAT, IDH1, PHYH, FADS2, DHCR24, RETSAT, LONP2, PEX26, SULT2B1, HSD17B4, PECR, HSD3B7, AMACR, PEX6, IDH2, PRDX5, ABCA9, SLC22A18, MLYCD, PEX11A, ABCD1, PEX7, ABCA8, PEX1, CROT, PXMP2, SLC35B2, ABCA2, FADS1, FDXR, CYP46A1, ABCG4, HSD17B6, ABCD3, ABCA3, PEX19, SLC27A5, PEX16

## Sheet: Table S4
	HGPS14	HGPS7	HGPS10	HGPS1	GFP-progerin	HGPS12	HGPS15	HGPS5	HGPS2	HGPS11	HGPS8	HGPS18	HGPS16	HGPS6	HGPS9	HGPS3	HGPS4
LIPID_OXIDATION	0.948922	-0.903098	-1.31702	-1.88309	-2.01893	-1.3598	-1.32202	-1.11176	-1.83973	-1.21595	-1.24007	-1.1477	0.972218	-1.03034	-1.49281	-1.92266	-2.01536
LIPID_METABOLIC_PROCESS	1.22988	-1.20083	-1.34508	-1.50111	-1.40013	-1.12842	-1.28768	-1.15113	-1.29523	-1.266	-1.30116	1.02582	1.22731	0.970333	0.995301	-1.50686	-1.3703
POSITIVE_REGULATION_OF_SIGNALING	-1.22182	1.26066	1.22285	1.26783	1.41881	1.27956	1.24767	1.28222	1.36067	1.41699	1.30408	1.43602	1.21287	1.37705	1.26155	-1.26246	1.17026
LOCOMOTION	-1.24065	1.38386	1.41105	1.23047	1.46521	1.28822	1.14166	1.28203	1.34455	1.40403	1.34824	1.43299	1.18234	1.52733	1.39364	-1.47183	-1.40432
REGULATION_OF_LOCOMOTION	-1.2325	1.41174	1.39927	1.18845	1.41818	1.28348	1.14322	1.25577	1.32879	1.40273	1.38962	1.43215	1.18668	1.50835	1.38281	-1.51737	-1.4199
APOPTOTIC_PROCESS	-1.22612	1.11765	1.05739	1.16219	1.4885	1.23265	1.21021	1.18609	1.28228	1.26337	1.18534	1.2434	1.0706	1.16742	1.06166	-1.21884	-1.27302
POSITIVE_REGULATION_OF_INTRACELLULAR_SIGNAL_TRANSDUCTION	-1.26548	1.13715	1.21753	1.2203	1.5287	1.33821	1.28484	1.28014	1.33847	1.36261	1.35058	1.46073	1.15355	1.30912	1.18337	-1.20323	-1.22724
RESPONSE_TO_ENDOGENOUS_STIMULUS	-1.27536	1.29493	1.18068	1.28374	1.37341	1.29911	1.33332	1.31541	1.33674	1.30469	1.35563	1.34067	1.33104	1.29758	1.20222	-1.29589	-1.23247
NEGATIVE_REGULATION_OF_PROGRAMMED_CELL_DEATH	-1.16892	1.02369	1.08724	1.21352	1.50252	1.39626	1.21274	1.20032	1.31839	1.28945	1.36048	1.36681	1.05066	1.14571	1.02052	1.16154	-1.21263
NEGATIVE_REGULATION_OF_RESPONSE_TO_STIMULUS	-1.29697	1.16989	1.30755	1.17806	1.52645	1.26862	1.16463	1.23357	1.30336	1.29176	1.24651	1.47234	1.16164	1.27067	1.14176	1.19074	-1.29586
REGULATION_OF_INTRACELLULAR_SIGNAL_TRANSDUCTION	-1.16881	1.18251	1.20649	1.2622	1.4319	1.31028	1.34312	1.26164	1.32387	1.43798	1.25409	1.42328	1.10504	1.20351	1.1505	1.22189	-1.26093
MESENCHYMAL_CELL_DEVELOPMENT	-1.34809	1.16682	1.08612	1.77628	1.71866	1.22801	0.941996	1.67562	1.64677	1.31299	1.32113	1.13726	1.03755	1.35554	1.32595	1.88493	1.77142
RESPONSE_TO_GROWTH_FACTOR	-1.38841	1.31222	1.16482	1.44447	1.48369	1.30801	1.41748	1.3094	1.46922	1.43415	1.40131	1.3488	1.22237	1.26818	1.21699	1.35673	1.26465
POSITIVE_REGULATION_OF_CELL_POPULATION_PROLIFERATION	-1.21831	1.30364	1.32397	1.38128	1.50711	1.40451	1.34887	1.39821	1.45497	1.47962	1.36463	1.32918	1.37119	1.60343	1.30082	1.35224	1.33536
POSITIVE_REGULATION_OF_MULTICELLULAR_ORGANISMAL_PROCESS	-1.33604	1.30983	1.28395	1.39974	1.66555	1.31305	1.32423	1.36574	1.44382	1.46265	1.46785	1.42565	1.22633	1.55043	1.34266	1.37937	1.33086
NEGATIVE_REGULATION_OF_MULTICELLULAR_ORGANISMAL_PROCESS	-1.3973	1.19946	1.4084	1.22715	1.53061	1.24157	1.14484	1.30148	1.36135	1.27106	1.32212	1.3435	1.14628	1.63867	1.35616	1.31111	1.26176
NEGATIVE_REGULATION_OF_SIGNALING	-1.19477	1.13908	1.31241	1.25824	1.46423	1.33006	1.28515	1.29725	1.33903	1.31218	1.25949	1.40735	1.23104	1.26785	1.14426	1.19936	1.19125
REGULATION_OF_CELL_DEVELOPMENT	-1.44882	1.23357	1.5101	1.32402	1.34169	1.40669	1.36671	1.49796	1.41657	1.56831	1.28767	1.08151	1.4878	1.63051	1.52624	1.40555	1.42647
REGULATION_OF_CELL_DIFFERENTIATION	-1.52261	1.36352	1.4354	1.35828	1.27182	1.3635	1.31672	1.47026	1.46387	1.43682	1.30977	1.12826	1.42163	1.59936	1.43961	1.39476	1.4079
BLOOD_VESSEL_MORPHOGENESIS	-1.40988	1.32408	1.47456	1.55493	1.49517	1.5042	1.47203	1.49831	1.6869	1.61042	1.6189	1.51178	1.29769	1.62012	1.43321	1.5208	1.42165
ANATOMICAL_STRUCTURE_FORMATION_INVOLVED_IN_MORPHOGENESIS	-1.27644	1.47191	1.59045	1.61225	1.35332	1.45896	1.37038	1.55026	1.70129	1.57923	1.59184	1.46326	1.29602	1.71194	1.56907	1.58473	1.46869
EPITHELIUM_DEVELOPMENT	-1.27588	1.29823	1.55016	1.4815	1.44261	1.49839	1.30973	1.49531	1.4966	1.50248	1.58328	1.31363	1.31073	1.69786	1.45268	1.39738	1.47837
TUBE_MORPHOGENESIS	-1.46275	1.2313	1.55968	1.47945	1.37979	1.43585	1.30659	1.45262	1.60368	1.47578	1.55026	1.27524	1.28911	1.66905	1.47601	1.46177	1.43512
TUBE_DEVELOPMENT	-1.51392	1.2697	1.52054	1.45281	1.37336	1.40053	1.27412	1.3534	1.55082	1.39192	1.50565	1.25531	1.29684	1.63855	1.43387	1.40473	1.39537
POSITIVE_REGULATION_OF_DEVELOPMENTAL_PROCESS	-1.31507	1.37846	1.3613	1.44307	1.34577	1.32168	1.37405	1.48173	1.48082	1.48625	1.4043	1.23709	1.23075	1.52656	1.40685	1.42856	1.39264
REGULATION_OF_MULTICELLULAR_ORGANISMAL_DEVELOPMENT	-1.4539	1.36201	1.45094	1.43756	1.43197	1.39001	1.36919	1.42109	1.49462	1.48584	1.41673	1.2907	1.37051	1.56386	1.4572	1.45126	1.41605
CIRCULATORY_SYSTEM_DEVELOPMENT	-1.4113	1.34491	1.33329	1.59828	1.26784	1.46683	1.42979	1.444	1.63397	1.51768	1.58723	1.37887	1.34522	1.5063	1.40521	1.48534	1.46692
VASCULATURE_DEVELOPMENT	-1.45781	1.26757	1.36982	1.45812	1.47017	1.41351	1.38354	1.38143	1.57869	1.48589	1.50514	1.46718	1.25319	1.49612	1.35712	1.46122	1.33101
SKELETAL_MUSCLE_ORGAN_DEVELOPMENT	1.37276	1.24583	1.53797	1.48033	1.49666	1.43811	1.48198	1.46463	1.62533	1.69868	1.6607	-1.06839	1.4142	1.72413	1.76113	1.50757	1.52258
CARDIAC_VENTRICLE_MORPHOGENESIS	1.24705	-1.08843	1.47886	1.91136	1.57045	1.65774	1.52324	1.68139	1.88017	1.4571	1.75481	1.48336	1.50861	1.82261	1.71544	1.75525	1.79966
EPIDERMIS_MORPHOGENESIS	1.33544	1.54717	1.74781	1.55532	1.71539	2.0782	1.35939	1.82261	1.75981	1.73026	2.07513	1.17001	1.50591	1.84466	1.63594	1.63134	1.90165
EPIDERMIS_DEVELOPMENT	1.18693	1.59504	1.63055	1.53214	1.82664	1.63013	1.47639	1.5802	1.57418	1.54992	1.74846	1.57632	1.42217	1.82508	1.65549	1.58077	1.45202
SKIN_DEVELOPMENT	1.09805	1.62042	1.73022	1.62812	1.64565	1.6223	1.28704	1.70147	1.70754	1.58014	1.84598	1.57069	1.44839	1.91857	1.76415	1.66528	1.53452
STRIATED_MUSCLE_TISSUE_DEVELOPMENT	1.46663	1.36425	1.23929	1.83456	1.48776	1.52577	1.37235	1.61688	1.75984	1.48165	1.71916	1.27828	1.3404	1.69475	1.52192	1.4865	1.77624
MUSCLE_ORGAN_DEVELOPMENT	1.49443	1.65503	1.55084	1.80567	1.40593	1.49141	1.47785	1.79019	1.91836	1.68672	1.88523	1.20577	1.44848	1.80053	1.79889	1.77955	1.76954
MUSCLE_TISSUE_DEVELOPMENT	1.45065	1.31271	1.4407	1.80747	1.40598	1.60875	1.54677	1.66859	1.79732	1.6809	1.78077	1.20719	1.48609	1.83194	1.75495	1.58901	1.77226
POSITIVE_REGULATION_OF_OXIDOREDUCTASE_ACTIVITY	1.52981	1.15177	1.19515	1.58087	1.67202	1.6878	1.70975	1.82986	1.59034	1.27383	1.65922	1.51776	0.680498	1.2455	1.24945	1.25059	1.50185
NEGATIVE_REGULATION_OF_LIPOPROTEIN_LIPASE_ACTIVITY	1.73418	1.30559	1.516	1.60046	1.69142	1.63866	1.66597	1.43194	1.53782	1.55348	1.64644	1.51266	1.63688	1.52964	1.45262	1.69416	1.09608
WOUND_HEALING	1.43958	1.36528	1.22899	1.51695	1.3959	1.6137	1.66422	1.502	1.58454	1.67308	1.73727	1.71809	1.29131	1.54503	1.46192	1.37625	1.43597
REGULATION_OF_RESPONSE_TO_WOUNDING	1.31116	1.60541	1.44171	1.57814	1.59375	1.46814	1.51717	1.4552	1.60328	1.67144	1.5342	1.68308	1.46726	1.61665	1.61267	1.57675	1.53615
REGULATION_OF_WOUND_HEALING	1.29706	1.52983	1.34888	1.64257	1.59465	1.48591	1.59819	1.40287	1.62303	1.69345	1.67947	1.87279	1.41682	1.69545	1.49608	1.59967	1.40232
CELL_CELL_SIGNALING	1.4919	1.60915	1.50077	1.43863	1.27987	1.47327	1.36584	1.58904	1.60342	1.55731	1.52983	1.41391	1.49117	1.69694	1.5608	1.42977	1.52766
G_PROTEIN_COUPLED_RECEPTOR_SIGNALING_PATHWAY	1.32448	1.57399	1.53636	1.41534	1.46416	1.32397	1.36574	1.51482	1.55253	1.55274	1.54072	1.52258	1.38227	1.65956	1.39242	1.38676	1.42958
SPROUTING_ANGIOGENESIS	1.32077	1.53049	1.63467	1.44277	1.5205	1.6828	1.42769	1.36214	1.4055	1.60151	1.6527	1.4372	1.33181	1.51122	1.54283	1.23708	1.33904
EPITHELIAL_CELL_DEVELOPMENT	1.26233	1.3945	1.5303	1.49488	1.50861	1.4124	1.44225	1.50163	1.56653	1.58995	1.38242	1.76501	1.36935	1.54333	1.66691	1.3169	1.29141
CELL_MOTILITY	1.20663	1.4558	1.41588	1.39382	1.30684	1.36519	1.29392	1.40635	1.46956	1.51783	1.47399	1.43375	1.2414	1.56006	1.50754	1.28222	1.2727
ENZYME_LINKED_RECEPTOR_PROTEIN_SIGNALING_PATHWAY	1.26847	1.47201	1.34904	1.52078	1.32982	1.54664	1.4528	1.43278	1.52481	1.53448	1.55211	1.51228	1.4453	1.57585	1.38984	1.30597	1.42487
RESPONSE_TO_WOUNDING	1.40394	1.36123	1.2824	1.46764	1.40358	1.46915	1.45685	1.41177	1.54651	1.569	1.63213	1.58953	1.31243	1.53232	1.41157	1.31187	1.44827
CELL_ADHESION	1.43729	1.47845	1.34146	1.50056	1.30933	1.63364	1.51458	1.4668	1.5122	1.73062	1.62027	1.60637	1.62763	1.74177	1.77487	1.37759	1.34664
CELL_CELL_ADHESION	1.37204	1.32019	1.48605	1.43266	1.51268	1.50616	1.43769	1.54247	1.5171	1.67049	1.56369	1.4182	1.67159	1.80573	1.85856	1.37978	1.35825
SIGNAL_RELEASE	1.73835	1.52301	1.41874	1.41316	1.42809	1.65704	1.50171	1.51299	1.5781	1.72616	1.62202	1.23935	1.40762	1.69133	1.49283	1.31808	1.56964
SECRETION	1.55967	1.45422	1.30694	1.39101	1.32016	1.57202	1.53829	1.50283	1.51362	1.64485	1.52164	1.32777	1.3568	1.50884	1.42484	1.33086	1.3788
REGULATION_OF_SECRETION	1.67965	1.41126	1.27252	1.3609	1.39985	1.48846	1.44444	1.45101	1.49004	1.60258	1.51372	1.42215	1.33137	1.59221	1.43992	1.24158	1.38121
MUCOPOLYSACCHARIDE_METABOLIC_PROCESS	1.0483	1.2734	1.06999	1.64116	1.57736	1.61264	1.57245	1.47544	1.65999	1.52676	1.30273	1.6211	1.38731	1.09192	1.04164	1.26691	1.51128
REGULATION_OF_CELLULAR_RESPONSE_TO_GROWTH_FACTOR_STIMULUS	1.12676	1.44881	1.15391	1.5627	1.45623	1.43977	1.36365	1.28007	1.58352	1.4651	1.47077	1.45311	1.3879	1.28339	1.14417	1.42285	1.41971
REGULATION_OF_TRANSPORT	1.55257	1.47031	1.27359	1.27063	1.25071	1.42155	1.4114	1.41381	1.43989	1.40833	1.38931	1.39171	1.36563	1.37081	1.35776	1.27938	1.31099
MONOATOMIC_ION_TRANSMEMBRANE_TRANSPORT	1.69632	1.36876	1.21036	1.19464	1.34544	1.6407	1.55081	1.39894	1.43238	1.41275	1.36859	1.34991	1.39538	1.2977	1.33813	1.16653	1.25762
MONOATOMIC_ION_TRANSPORT	1.66927	1.31145	1.18793	1.19287	1.27986	1.63606	1.49759	1.39252	1.42416	1.3883	1.33341	1.30659	1.38435	1.27878	1.35455	1.2143	1.25466
NEGATIVE_REGULATION_OF_CELL_POPULATION_PROLIFERATION	1.19226	1.35127	1.40086	1.36045	1.3034	1.19154	1.19674	1.39054	1.41518	1.27903	1.27691	1.14977	1.27563	1.53628	1.4266	1.3587	1.34484
EPITHELIAL_CELL_DIFFERENTIATION	1.13423	1.33826	1.40156	1.33771	1.74807	1.34465	1.17878	1.38528	1.43506	1.51407	1.43044	1.53129	1.21962	1.46628	1.32405	1.23353	1.24116
MAINTENANCE_OF_BLOOD_BRAIN_BARRIER	1.81522	1.37014	-1.38852	1.75845	1.74705	1.94024	1.84596	1.40781	1.98947	1.82511	1.99535	1.74838	1.62368	1.78013	1.26209	1.39473	1.48799
MONOATOMIC_CATION_TRANSMEMBRANE_TRANSPORT	1.72579	1.35181	-1.2519	1.22134	1.30993	1.6526	1.5946	1.35154	1.44841	1.39607	1.41902	1.39119	1.4048	1.20218	1.28568	1.1389	1.28194
TRANSMEMBRANE_RECEPTOR_PROTEIN_TYROSINE_KINASE_SIGNALING_PATHWAY	1.41962	1.46079	1.42154	1.48564	1.38167	1.49321	1.44471	1.44884	1.50574	1.55329	1.57318	1.56332	1.49607	1.65484	1.50925	-1.25406	1.3863
TRANSMEMBRANE_TRANSPORT	1.54605	1.18077	-1.25222	1.13815	1.33198	1.64903	1.49515	1.36364	1.384	1.40085	1.3114	1.39547	1.42452	1.19672	1.31047	-1.15833	1.19062
REGULATION_OF_EPITHELIAL_CELL_MIGRATION	1.07903	-1.11654	1.49405	-1.21302	1.39471	1.25869	1.20877	1.35623	1.31969	1.45771	1.27574	1.50517	1.19767	1.44448	1.33877	-1.20708	1.18013
REGULATION_OF_CATALYTIC_ACTIVITY	1.23399	1.34941	1.18954	1.12642	1.41897	1.19851	1.26682	1.18291	1.2609	1.24652	1.32472	1.38238	1.21824	1.32056	1.14945	-1.17517	-1.30899
MAPK_CASCADE	1.22859	1.2064	1.34574	1.34411	1.5066	1.34086	1.31068	1.3592	1.3774	1.43818	1.32485	1.48407	1.14436	1.39073	1.34399	1.24254	-1.31443
PHOSPHORYLATION	1.15587	1.18759	1.18711	1.16652	1.29439	1.18327	1.26853	1.29104	1.26105	1.32722	1.21128	1.32553	0.988565	1.22961	1.05448	1.15977	-1.25149
POSITIVE_REGULATION_OF_CELL_ADHESION	1.27198	-1.29332	1.3155	1.34655	1.51417	1.2394	1.20138	1.43224	1.38823	1.40899	1.43653	1.45959	1.23566	1.64781	1.55928	1.31753	-1.33301
REGULATION_OF_CELL_ADHESION	1.22561	-1.33728	1.28677	1.29373	1.48131	1.32543	1.29395	1.34215	1.36391	1.41963	1.46831	1.60488	1.25672	1.59997	1.50513	-1.33451	-1.53178
